# Supplementary material for: Morpholinium perchlorate
Source: Acta Crystallogr Sect E Struct Rep Online. 2008 Jan 9;64(Pt 2):o390. doi: 10.1107/S1600536807068134 (PMC2960441; doi:10.1107/S1600536807068134)
Supplement: Supplementary file 1 [file e-64-0o390-sup1.cif]

##############################################################################
###                                                                        ###
###        Electronic paper (Acta Crystallographica Section E)             ###
###                                                                        ###
##############################################################################
#                                                                            #
# This CIF contains the data in a paper accepted for publication in Acta     #
# Crystallographica Section E. It conforms to the requirements of Notes      #
# for Authors for Section E, and has been peer reviewed under the auspices   #
# of the IUCr Commission on Journals.                                        #
#                                                                            #
# Full details of the Crystallographic Information File format               #
# are given in the paper "The Crystallographic Information File (CIF):       #
# a New Standard Archive File for Crystallography" by S. R. Hall, F. H.      #
# Allen and I. D. Brown [Acta Cryst. (1991), A47, 655-685].                  #
#                                                                            #
# The current version of the core CIF dictionary is obtainable from          #
# ftp://ftp.iucr.org/pub/cif_core.dic. The current version number is 2.1.    #
#                                                                            #
# Software is freely available for graphical display of the structure(s) in  #
# this CIF.  For information consult the CIF home page http://www.iucr.org/  #
# cif/home.html                                                              #
#                                                                            #
##############################################################################
                                             
data_global
_audit_creation_method     SHELXL-97
_journal_date_recd_electronic     2007-12-11
_journal_date_accepted     2007-12-21
_journal_name_full     'Acta Crystallographica, Section E'
_journal_year     2008
_journal_volume     64
_journal_issue      2
_journal_page_first     o390
_journal_page_last     o390
_journal_paper_category     QO
_journal_coeditor_code     NG2409
_publ_contact_author_name     'Prof. Mikhail S. Grigoriev'
_publ_contact_author_address
;
  A.N. Frumkin Institute of Physical Chemistry and Electrochemistry
  Russian Academy of Sciences
  31 Leninsky prospekt, 119991 Moscow, Russia
;
_publ_contact_author_email     grigoriev@ipc.rssi.ru
_publ_contact_author_fax     0E*****
_publ_contact_author_phone     0E*****
_publ_section_title
;
Morpholinium perchlorate
;
loop_
    _publ_author_name
    _publ_author_address
    'Grigoriev, Mikhail S.'
; A. N. Frumkin Institute of Physical Chemistry and Electrochemistry
  Russian Academy of Sciences
  31 Leninsky prospekt, 119991 Moscow,
Russian Federation
;
    'German, Konstantin E.'
; A. N. Frumkin Institute of Physical Chemistry and Electrochemistry
  Russian Academy of Sciences
  31 Leninsky prospekt, 119991 Moscow,
Russian Federation
;
    'Maruk, Alesia Ya.'
; A. N. Frumkin Institute of Physical Chemistry and Electrochemistry
  Russian Academy of Sciences
  31 Leninsky prospekt, 119991 Moscow,
Russian Federation
;
data_I
_audit_creation_method     SHELXL-97
_chemical_name_systematic
;
Morpholinium perchlorate
;
_chemical_name_common     ?
_chemical_formula_moiety     'C4 H10 N O +, Cl O4 -'
_chemical_formula_sum     'C4 H10 Cl N O5'
_chemical_formula_iupac     'C4 H10 N O +, Cl O4 -'
_chemical_formula_weight     187.58
_chemical_melting_point     ?
_symmetry_cell_setting     orthorhombic
_symmetry_space_group_name_H-M     'P 21 21 21'
_symmetry_space_group_name_Hall     'P 2ac 2ab'
loop_
    _symmetry_equiv_pos_as_xyz
    'x, y, z'
    '-x+1/2, -y, z+1/2'
    '-x, y+1/2, -z+1/2'
    'x+1/2, -y+1/2, -z'
_cell_length_a     8.1515(3)
_cell_length_b     9.5435(4)
_cell_length_c     28.9022(12)
_cell_angle_alpha     90.00
_cell_angle_beta     90.00
_cell_angle_gamma     90.00
_cell_volume     2248.41(16)
_cell_formula_units_Z     12
_cell_measurement_reflns_used     7054
_cell_measurement_theta_min     2.25
_cell_measurement_theta_max     29.99
_cell_measurement_temperature     100(2)
_exptl_crystal_description     'fragment'
_exptl_crystal_colour     'colourless'
_exptl_crystal_size_max     0.24
_exptl_crystal_size_mid     0.20
_exptl_crystal_size_min     0.16
_exptl_crystal_density_diffrn     1.662
_exptl_crystal_density_meas     ?
_exptl_crystal_density_method     'not measured'
_exptl_crystal_F_000     1176
_exptl_absorpt_coefficient_mu     0.487
_exptl_absorpt_correction_type     'none (SADABS; Sheldrick, 2004?)'
_exptl_absorpt_process_details     ?
_exptl_absorpt_correction_T_min     ?
_exptl_absorpt_correction_T_max     ?
_exptl_special_details
;
;
_diffrn_ambient_temperature     100(2)
_diffrn_radiation_type     MoK\a
_diffrn_radiation_wavelength     0.71073
_diffrn_radiation_source     'fine-focus sealed tube'
_diffrn_radiation_monochromator     graphite
_diffrn_measurement_device_type
;
Bruker KappaAPEXII area-detector
;
_diffrn_measurement_method     '\w and \f'
_diffrn_detector_area_resol_mean     ?
_diffrn_reflns_number     31159
_diffrn_reflns_av_R_equivalents     0.0377
_diffrn_reflns_av_sigmaI/netI     0.0284
_diffrn_reflns_theta_min     2.25
_diffrn_reflns_theta_max     29.99
_diffrn_reflns_theta_full     29.99
_diffrn_measured_fraction_theta_max     0.982
_diffrn_measured_fraction_theta_full     0.982
_diffrn_reflns_limit_h_min     -11
_diffrn_reflns_limit_h_max     11
_diffrn_reflns_limit_k_min     -13
_diffrn_reflns_limit_k_max     13
_diffrn_reflns_limit_l_min     -40
_diffrn_reflns_limit_l_max     40
_diffrn_standards_number     0
_diffrn_standards_interval_count     ?
_diffrn_standards_interval_time     ?
_diffrn_standards_decay_%     ?
_refine_special_details
;
 Refinement of F^2^ against ALL reflections.  The weighted R-factor wR and
 goodness of fit S are based on F^2^, conventional R-factors R are based
 on F, with F set to zero for negative F^2^. The threshold expression of
 F^2^ > 2sigma(F^2^) is used only for calculating R-factors(gt) etc. and is
 not relevant to the choice of reflections for refinement.  R-factors based
 on F^2^ are statistically about twice as large as those based on F, and R-
 factors based on ALL data will be even larger.
;
_reflns_number_total     6453
_reflns_number_gt     5928
_reflns_threshold_expression     I>2\s(I)
_refine_ls_structure_factor_coef     Fsqd
_refine_ls_matrix_type     full
_refine_ls_R_factor_all     0.0297
_refine_ls_R_factor_gt     0.0252
_refine_ls_wR_factor_gt     0.0599
_refine_ls_wR_factor_ref     0.0618
_refine_ls_goodness_of_fit_ref     1.030
_refine_ls_restrained_S_all     1.030
_refine_ls_number_reflns     6453
_refine_ls_number_parameters     323
_refine_ls_number_restraints     6
_refine_ls_hydrogen_treatment     mixed
_refine_ls_weighting_scheme     calc
_refine_ls_weighting_details
         'calc w=1/[\s^2^(Fo^2^)+(0.0368P)^2^+0.1234P] where P=(Fo^2^+2Fc^2^)/3'
_atom_sites_solution_hydrogens     mixed
_atom_sites_solution_primary     direct
_atom_sites_solution_secondary     difmap
_refine_ls_shift/su_max     0.001
_refine_ls_shift/su_mean     0.000
_refine_diff_density_max     0.304
_refine_diff_density_min     -0.318
_refine_ls_extinction_method     none
_refine_ls_extinction_coef     ?
_refine_ls_abs_structure_details     'Flack (1983), 2793 Friedel pairs'
_refine_ls_abs_structure_Flack     0.42(3)
loop_
    _atom_type_symbol
    _atom_type_description
    _atom_type_scat_dispersion_real
    _atom_type_scat_dispersion_imag
    _atom_type_scat_source
    'C' 'C' 0.0033 0.0016
                         'International Tables Vol C Tables 4.2.6.8 and 6.1.1.4'
    'H' 'H' 0.0000 0.0000
                         'International Tables Vol C Tables 4.2.6.8 and 6.1.1.4'
    'N' 'N' 0.0061 0.0033
                         'International Tables Vol C Tables 4.2.6.8 and 6.1.1.4'
    'O' 'O' 0.0106 0.0060
                         'International Tables Vol C Tables 4.2.6.8 and 6.1.1.4'
    'Cl' 'Cl' 0.1484 0.1585
                         'International Tables Vol C Tables 4.2.6.8 and 6.1.1.4'
_computing_data_collection     'APEX2 (Bruker, 2006)'
_computing_cell_refinement     'SAINT-Plus (Bruker, 1998)'
_computing_data_reduction     'SAINT-Plus (Bruker, 1998)'
_computing_structure_solution     'SHELXS97 (Sheldrick, 1997a)'
_computing_structure_refinement     'SHELXL97 (Sheldrick, 1997a)'
_computing_molecular_graphics     'SHELXTL (Sheldrick, 1997b)'
_computing_publication_material     'SHELXTL (Sheldrick, 1997b)'
loop_
    _atom_site_type_symbol
    _atom_site_label
    _atom_site_fract_x
    _atom_site_fract_y
    _atom_site_fract_z
    _atom_site_U_iso_or_equiv
    _atom_site_adp_type
    _atom_site_calc_flag
    _atom_site_refinement_flags
    _atom_site_occupancy
    _atom_site_disorder_assembly
    _atom_site_disorder_group
    Cl Cl1 0.57617(4) -0.38371(3) 0.659062(11) 0.01229(6) Uani d . 1 . .
    Cl Cl2 0.37184(4) 0.16395(3) 0.506534(10) 0.01225(6) Uani d . 1 . .
    Cl Cl3 0.57257(4) -0.35661(3) 0.339378(11) 0.01296(7) Uani d . 1 . .
    O O1 0.68287(14) -0.37350(14) 0.69869(4) 0.0261(3) Uani d . 1 . .
    O O2 0.53026(15) -0.24599(12) 0.64345(5) 0.0297(3) Uani d . 1 . .
    O O3 0.43207(14) -0.46173(11) 0.67131(4) 0.0207(2) Uani d . 1 . .
    O O4 0.66220(12) -0.45314(11) 0.62201(3) 0.0157(2) Uani d . 1 . .
    O O5 0.34519(14) 0.23379(12) 0.46318(4) 0.0237(2) Uani d . 1 . .
    O O6 0.22474(13) 0.09516(12) 0.52183(4) 0.0246(2) Uani d . 1 . .
    O O7 0.50117(12) 0.06236(11) 0.50191(4) 0.0248(2) Uani d . 1 . .
    O O8 0.41766(13) 0.26762(11) 0.54084(4) 0.0189(2) Uani d . 1 . .
    O O9 0.53099(16) -0.22094(13) 0.35767(5) 0.0342(3) Uani d . 1 . .
    O O10 0.67421(14) -0.34228(16) 0.29901(4) 0.0321(3) Uani d . 1 . .
    O O11 0.42568(14) -0.43179(12) 0.32752(4) 0.0236(2) Uani d . 1 . .
    O O12 0.66235(13) -0.43202(11) 0.37422(3) 0.0168(2) Uani d . 1 . .
    O O13 0.69481(11) 0.24689(11) 0.67280(4) 0.0155(2) Uani d . 1 . .
    O O14 0.22067(11) 0.76837(11) 0.49220(3) 0.0171(2) Uani d . 1 . .
    O O15 0.69469(12) 0.27281(11) 0.32867(4) 0.0165(2) Uani d . 1 . .
    N N1 0.45845(14) 0.02905(12) 0.66878(4) 0.0119(2) Uani d D 1 . .
    H H1C 0.434(2) -0.0603(10) 0.6668(6) 0.014 Uiso d D 1 . .
    H H1D 0.3666(14) 0.0755(16) 0.6699(6) 0.014 Uiso d D 1 . .
    N N2 0.44656(13) 0.54724(12) 0.50755(4) 0.0135(2) Uani d D 1 . .
    H H2C 0.5419(14) 0.5912(16) 0.5086(6) 0.016 Uiso d D 1 . .
    H H2D 0.462(2) 0.4558(10) 0.5114(6) 0.016 Uiso d D 1 . .
    N N3 0.45865(14) 0.05497(12) 0.33319(4) 0.0122(2) Uani d D 1 . .
    H H3C 0.3684(15) 0.1049(17) 0.3313(6) 0.015 Uiso d D 1 . .
    H H3D 0.440(2) -0.0347(10) 0.3344(6) 0.015 Uiso d D 1 . .
    C C1 0.55582(18) 0.05548(15) 0.71163(5) 0.0144(3) Uani d . 1 . .
    H H1A 0.492(2) 0.0284(19) 0.7388(6) 0.017 Uiso d . 1 . .
    H H1B 0.646(2) 0.0006(19) 0.7113(6) 0.017 Uiso d . 1 . .
    C C2 0.60347(17) 0.20873(15) 0.71312(5) 0.0164(3) Uani d . 1 . .
    H H2A 0.5033 0.2671 0.7151 0.020 Uiso calc R 1 . .
    H H2B 0.6705 0.2268 0.7411 0.020 Uiso calc R 1 . .
    C C3 0.59875(17) 0.22590(15) 0.63150(5) 0.0143(3) Uani d . 1 . .
    H H3A 0.6628 0.2556 0.6041 0.017 Uiso calc R 1 . .
    H H3B 0.4981 0.2838 0.6330 0.017 Uiso calc R 1 . .
    C C4 0.55258(18) 0.07310(14) 0.62683(5) 0.0144(3) Uani d . 1 . .
    H H4A 0.4847 0.0594 0.5988 0.017 Uiso calc R 1 . .
    H H4B 0.6528 0.0153 0.6237 0.017 Uiso calc R 1 . .
    C C5 0.33638(17) 0.60033(17) 0.54496(5) 0.0167(3) Uani d . 1 . .
    H H5A 0.3905 0.5894 0.5754 0.020 Uiso calc R 1 . .
    H H5B 0.2331 0.5458 0.5453 0.020 Uiso calc R 1 . .
    C C6 0.29959(18) 0.75241(16) 0.53623(5) 0.0188(3) Uani d . 1 . .
    H H6A 0.2273 0.7889 0.5610 0.023 Uiso calc R 1 . .
    H H6B 0.4028 0.8070 0.5367 0.023 Uiso calc R 1 . .
    C C7 0.32779(17) 0.72437(16) 0.45577(5) 0.0164(3) Uani d . 1 . .
    H H7A 0.4293 0.7813 0.4564 0.020 Uiso calc R 1 . .
    H H7B 0.2736 0.7395 0.4255 0.020 Uiso calc R 1 . .
    C C8 0.37108(18) 0.57105(15) 0.46105(4) 0.0148(3) Uani d . 1 . .
    H H8A 0.2710 0.5131 0.4578 0.018 Uiso calc R 1 . .
    H H8B 0.4492 0.5431 0.4365 0.018 Uiso calc R 1 . .
    C C9 0.55216(18) 0.10032(15) 0.37512(4) 0.0150(3) Uani d . 1 . .
    H H9A 0.6521 0.0423 0.3786 0.018 Uiso calc R 1 . .
    H H9B 0.4837 0.0879 0.4031 0.018 Uiso calc R 1 . .
    C C10 0.59916(17) 0.25284(15) 0.36984(5) 0.0162(3) Uani d . 1 . .
    H H10A 0.4988 0.3110 0.3682 0.019 Uiso calc R 1 . .
    H H10B 0.6634 0.2832 0.3971 0.019 Uiso calc R 1 . .
    C C11 0.60345(17) 0.23347(15) 0.28832(5) 0.0168(3) Uani d . 1 . .
    H H11A 0.6704 0.2510 0.2603 0.020 Uiso calc R 1 . .
    H H11B 0.5029 0.2913 0.2862 0.020 Uiso calc R 1 . .
    C C12 0.55698(18) 0.07970(14) 0.29050(5) 0.0146(3) Uani d . 1 . .
    H H12A 0.4920 0.0539 0.2629 0.018 Uiso calc R 1 . .
    H H12B 0.6572 0.0211 0.2911 0.018 Uiso calc R 1 . .
loop_
    _atom_site_aniso_label
    _atom_site_aniso_U_11
    _atom_site_aniso_U_22
    _atom_site_aniso_U_33
    _atom_site_aniso_U_12
    _atom_site_aniso_U_13
    _atom_site_aniso_U_23
    Cl1 0.01222(14) 0.01077(13) 0.01386(13) -0.00072(11) 0.00049(11)
                                                                    -0.00074(11)
    Cl2 0.01095(11) 0.01167(13) 0.01412(13) 0.00027(10) -0.00132(11)
                                                                    -0.00073(11)
    Cl3 0.01248(14) 0.01263(14) 0.01377(13) -0.00160(11) -0.00006(11)
                                                                     0.00151(11)
    O1 0.0178(5) 0.0441(8) 0.0165(5) -0.0076(5) -0.0015(4) -0.0063(5)
    O2 0.0395(7) 0.0108(5) 0.0389(7) 0.0094(5) 0.0117(5) 0.0024(5)
    O3 0.0130(4) 0.0230(5) 0.0262(5) -0.0054(4) 0.0027(4) 0.0000(4)
    O4 0.0170(5) 0.0146(5) 0.0155(4) 0.0036(4) 0.0009(4) -0.0010(4)
    O5 0.0302(6) 0.0260(6) 0.0150(5) 0.0064(5) -0.0028(4) 0.0020(4)
    O6 0.0154(5) 0.0216(6) 0.0368(6) -0.0073(4) 0.0043(4) -0.0036(5)
    O7 0.0189(5) 0.0193(5) 0.0361(6) 0.0093(4) 0.0022(5) 0.0007(5)
    O8 0.0271(5) 0.0143(5) 0.0153(5) -0.0058(4) -0.0048(4) -0.0006(4)
    O9 0.0453(8) 0.0124(5) 0.0449(8) 0.0121(5) -0.0133(6) -0.0033(5)
    O10 0.0233(6) 0.0579(9) 0.0150(5) -0.0133(6) 0.0023(4) 0.0081(6)
    O11 0.0126(5) 0.0272(6) 0.0311(6) -0.0067(4) -0.0034(4) 0.0013(5)
    O12 0.0195(5) 0.0152(5) 0.0158(4) 0.0042(4) -0.0018(4) 0.0001(4)
    O13 0.0128(4) 0.0172(5) 0.0166(5) -0.0049(4) -0.0022(4) 0.0006(4)
    O14 0.0143(4) 0.0174(5) 0.0196(5) 0.0057(4) -0.0010(4) -0.0015(4)
    O15 0.0129(5) 0.0185(5) 0.0181(5) -0.0061(4) 0.0007(4) -0.0014(4)
    N1 0.0104(5) 0.0102(5) 0.0152(5) 0.0001(4) -0.0003(4) -0.0012(4)
    N2 0.0108(5) 0.0101(5) 0.0195(6) 0.0003(4) -0.0001(4) 0.0018(4)
    N3 0.0115(6) 0.0092(5) 0.0159(5) 0.0000(4) 0.0008(4) 0.0014(4)
    C1 0.0158(7) 0.0162(7) 0.0112(6) -0.0004(5) -0.0004(5) 0.0012(5)
    C2 0.0180(7) 0.0167(7) 0.0145(6) -0.0036(5) -0.0015(5) -0.0027(5)
    C3 0.0163(7) 0.0131(6) 0.0133(6) -0.0010(5) -0.0013(5) 0.0009(5)
    C4 0.0187(7) 0.0127(6) 0.0118(6) 0.0001(5) -0.0002(5) -0.0013(5)
    C5 0.0146(6) 0.0244(7) 0.0109(5) -0.0002(5) 0.0002(5) 0.0009(5)
    C6 0.0183(7) 0.0210(8) 0.0170(7) 0.0030(5) -0.0020(5) -0.0072(6)
    C7 0.0159(6) 0.0181(7) 0.0152(6) 0.0024(5) 0.0017(5) 0.0045(5)
    C8 0.0166(6) 0.0156(7) 0.0123(6) 0.0012(5) 0.0026(5) -0.0010(5)
    C9 0.0174(7) 0.0180(7) 0.0097(5) 0.0004(5) 0.0004(5) 0.0014(5)
    C10 0.0169(7) 0.0156(7) 0.0161(6) -0.0014(5) 0.0009(5) -0.0024(5)
    C11 0.0169(7) 0.0185(7) 0.0150(6) -0.0038(5) 0.0000(5) 0.0031(5)
    C12 0.0156(6) 0.0167(7) 0.0116(6) -0.0013(5) 0.0011(5) -0.0009(5)
_geom_special_details
;
 All esds (except the esd in the dihedral angle between two l.s. planes)
 are estimated using the full covariance matrix.  The cell esds are taken
 into account individually in the estimation of esds in distances, angles
 and torsion angles; correlations between esds in cell parameters are only
 used when they are defined by crystal symmetry.  An approximate (isotropic)
 treatment of cell esds is used for estimating esds involving l.s. planes.
;
loop_
    _geom_bond_atom_site_label_1
    _geom_bond_atom_site_label_2
    _geom_bond_site_symmetry_2
    _geom_bond_distance
    _geom_bond_publ_flag
    Cl1 O3 . 1.4351(11) ?
    Cl1 O2 . 1.4391(12) ?
    Cl1 O4 . 1.4415(10) ?
    Cl1 O1 . 1.4415(11) ?
    Cl2 O5 . 1.4359(11) ?
    Cl2 O6 . 1.4367(11) ?
    Cl2 O7 . 1.4385(10) ?
    Cl2 O8 . 1.4496(10) ?
    Cl3 O11 . 1.4374(11) ?
    Cl3 O10 . 1.4376(11) ?
    Cl3 O12 . 1.4379(10) ?
    Cl3 O9 . 1.4390(13) ?
    O13 C2 . 1.4301(17) ?
    O13 C3 . 1.4415(16) ?
    O14 C7 . 1.4308(16) ?
    O14 C6 . 1.4342(17) ?
    O15 C11 . 1.4333(17) ?
    O15 C10 . 1.4349(17) ?
    N1 C1 . 1.4926(17) ?
    N1 C4 . 1.4951(17) ?
    N1 H1C . 0.877(9) ?
    N1 H1D . 0.871(9) ?
    N2 C5 . 1.4943(18) ?
    N2 C8 . 1.4955(17) ?
    N2 H2C . 0.884(9) ?
    N2 H2D . 0.889(9) ?
    N3 C12 . 1.4903(17) ?
    N3 C9 . 1.4956(18) ?
    N3 H3C . 0.878(9) ?
    N3 H3D . 0.870(9) ?
    C1 C2 . 1.514(2) ?
    C1 H1A . 0.975(18) ?
    C1 H1B . 0.900(18) ?
    C2 H2A . 0.9900 ?
    C2 H2B . 0.9900 ?
    C3 C4 . 1.5121(19) ?
    C3 H3A . 0.9900 ?
    C3 H3B . 0.9900 ?
    C4 H4A . 0.9900 ?
    C4 H4B . 0.9900 ?
    C5 C6 . 1.503(2) ?
    C5 H5A . 0.9900 ?
    C5 H5B . 0.9900 ?
    C6 H6A . 0.9900 ?
    C6 H6B . 0.9900 ?
    C7 C8 . 1.513(2) ?
    C7 H7A . 0.9900 ?
    C7 H7B . 0.9900 ?
    C8 H8A . 0.9900 ?
    C8 H8B . 0.9900 ?
    C9 C10 . 1.513(2) ?
    C9 H9A . 0.9900 ?
    C9 H9B . 0.9900 ?
    C10 H10A . 0.9900 ?
    C10 H10B . 0.9900 ?
    C11 C12 . 1.5169(19) ?
    C11 H11A . 0.9900 ?
    C11 H11B . 0.9900 ?
    C12 H12A . 0.9900 ?
    C12 H12B . 0.9900 ?
loop_
    _geom_angle_atom_site_label_1
    _geom_angle_atom_site_label_2
    _geom_angle_atom_site_label_3
    _geom_angle_site_symmetry_1
    _geom_angle_site_symmetry_3
    _geom_angle
    _geom_angle_publ_flag
    O3 Cl1 O2 . . 109.78(7) ?
    O3 Cl1 O4 . . 110.06(6) ?
    O2 Cl1 O4 . . 108.26(7) ?
    O3 Cl1 O1 . . 109.45(7) ?
    O2 Cl1 O1 . . 110.14(8) ?
    O4 Cl1 O1 . . 109.14(7) ?
    O5 Cl2 O6 . . 110.75(7) ?
    O5 Cl2 O7 . . 110.04(7) ?
    O6 Cl2 O7 . . 109.41(7) ?
    O5 Cl2 O8 . . 108.60(7) ?
    O6 Cl2 O8 . . 108.45(7) ?
    O7 Cl2 O8 . . 109.55(7) ?
    O11 Cl3 O10 . . 109.51(7) ?
    O11 Cl3 O12 . . 109.94(7) ?
    O10 Cl3 O12 . . 108.83(7) ?
    O11 Cl3 O9 . . 109.91(8) ?
    O10 Cl3 O9 . . 110.39(9) ?
    O12 Cl3 O9 . . 108.24(7) ?
    C2 O13 C3 . . 110.89(10) ?
    C7 O14 C6 . . 110.37(10) ?
    C11 O15 C10 . . 111.00(10) ?
    C1 N1 C4 . . 110.64(10) ?
    C1 N1 H1C . . 109.7(11) ?
    C4 N1 H1C . . 109.6(11) ?
    C1 N1 H1D . . 109.9(11) ?
    C4 N1 H1D . . 109.2(11) ?
    H1C N1 H1D . . 107.8(16) ?
    C5 N2 C8 . . 110.58(10) ?
    C5 N2 H2C . . 110.1(11) ?
    C8 N2 H2C . . 108.7(11) ?
    C5 N2 H2D . . 109.2(11) ?
    C8 N2 H2D . . 108.7(11) ?
    H2C N2 H2D . . 109.6(15) ?
    C12 N3 C9 . . 110.54(11) ?
    C12 N3 H3C . . 108.1(11) ?
    C9 N3 H3C . . 108.8(11) ?
    C12 N3 H3D . . 106.5(11) ?
    C9 N3 H3D . . 109.9(12) ?
    H3C N3 H3D . . 113.0(17) ?
    N1 C1 C2 . . 108.86(11) ?
    N1 C1 H1A . . 109.9(10) ?
    C2 C1 H1A . . 111.7(11) ?
    N1 C1 H1B . . 109.0(11) ?
    C2 C1 H1B . . 110.8(12) ?
    H1A C1 H1B . . 106.5(15) ?
    O13 C2 C1 . . 110.88(11) ?
    O13 C2 H2A . . 109.5 ?
    C1 C2 H2A . . 109.5 ?
    O13 C2 H2B . . 109.5 ?
    C1 C2 H2B . . 109.5 ?
    H2A C2 H2B . . 108.1 ?
    O13 C3 C4 . . 110.07(11) ?
    O13 C3 H3A . . 109.6 ?
    C4 C3 H3A . . 109.6 ?
    O13 C3 H3B . . 109.6 ?
    C4 C3 H3B . . 109.6 ?
    H3A C3 H3B . . 108.2 ?
    N1 C4 C3 . . 109.05(11) ?
    N1 C4 H4A . . 109.9 ?
    C3 C4 H4A . . 109.9 ?
    N1 C4 H4B . . 109.9 ?
    C3 C4 H4B . . 109.9 ?
    H4A C4 H4B . . 108.3 ?
    N2 C5 C6 . . 109.01(12) ?
    N2 C5 H5A . . 109.9 ?
    C6 C5 H5A . . 109.9 ?
    N2 C5 H5B . . 109.9 ?
    C6 C5 H5B . . 109.9 ?
    H5A C5 H5B . . 108.3 ?
    O14 C6 C5 . . 109.94(12) ?
    O14 C6 H6A . . 109.7 ?
    C5 C6 H6A . . 109.7 ?
    O14 C6 H6B . . 109.7 ?
    C5 C6 H6B . . 109.7 ?
    H6A C6 H6B . . 108.2 ?
    O14 C7 C8 . . 110.61(11) ?
    O14 C7 H7A . . 109.5 ?
    C8 C7 H7A . . 109.5 ?
    O14 C7 H7B . . 109.5 ?
    C8 C7 H7B . . 109.5 ?
    H7A C7 H7B . . 108.1 ?
    N2 C8 C7 . . 109.49(11) ?
    N2 C8 H8A . . 109.8 ?
    C7 C8 H8A . . 109.8 ?
    N2 C8 H8B . . 109.8 ?
    C7 C8 H8B . . 109.8 ?
    H8A C8 H8B . . 108.2 ?
    N3 C9 C10 . . 109.02(11) ?
    N3 C9 H9A . . 109.9 ?
    C10 C9 H9A . . 109.9 ?
    N3 C9 H9B . . 109.9 ?
    C10 C9 H9B . . 109.9 ?
    H9A C9 H9B . . 108.3 ?
    O15 C10 C9 . . 110.41(11) ?
    O15 C10 H10A . . 109.6 ?
    C9 C10 H10A . . 109.6 ?
    O15 C10 H10B . . 109.6 ?
    C9 C10 H10B . . 109.6 ?
    H10A C10 H10B . . 108.1 ?
    O15 C11 C12 . . 110.44(12) ?
    O15 C11 H11A . . 109.6 ?
    C12 C11 H11A . . 109.6 ?
    O15 C11 H11B . . 109.6 ?
    C12 C11 H11B . . 109.6 ?
    H11A C11 H11B . . 108.1 ?
    N3 C12 C11 . . 108.78(11) ?
    N3 C12 H12A . . 109.9 ?
    C11 C12 H12A . . 109.9 ?
    N3 C12 H12B . . 109.9 ?
    C11 C12 H12B . . 109.9 ?
    H12A C12 H12B . . 108.3 ?
loop_
    _geom_torsion_atom_site_label_1
    _geom_torsion_atom_site_label_2
    _geom_torsion_atom_site_label_3
    _geom_torsion_atom_site_label_4
    _geom_torsion_site_symmetry_1
    _geom_torsion_site_symmetry_2
    _geom_torsion_site_symmetry_3
    _geom_torsion_site_symmetry_4
    _geom_torsion
    _geom_torsion_publ_flag
    C4 N1 C1 C2 . . . . 56.08(15) ?
    C3 O13 C2 C1 . . . . 60.92(15) ?
    N1 C1 C2 O13 . . . . -57.76(15) ?
    C2 O13 C3 C4 . . . . -61.05(15) ?
    C1 N1 C4 C3 . . . . -56.79(15) ?
    O13 C3 C4 N1 . . . . 58.36(14) ?
    C8 N2 C5 C6 . . . . -56.06(14) ?
    C7 O14 C6 C5 . . . . -62.99(15) ?
    N2 C5 C6 O14 . . . . 59.76(15) ?
    C6 O14 C7 C8 . . . . 61.45(14) ?
    C5 N2 C8 C7 . . . . 54.51(14) ?
    O14 C7 C8 N2 . . . . -56.81(14) ?
    C12 N3 C9 C10 . . . . 56.67(14) ?
    C11 O15 C10 C9 . . . . 60.83(14) ?
    N3 C9 C10 O15 . . . . -57.92(14) ?
    C10 O15 C11 C12 . . . . -61.04(14) ?
    C9 N3 C12 C11 . . . . -56.71(15) ?
    O15 C11 C12 N3 . . . . 58.34(15) ?
loop_
    _geom_hbond_atom_site_label_D
    _geom_hbond_atom_site_label_H
    _geom_hbond_atom_site_label_A
    _geom_hbond_site_symmetry_A
    _geom_hbond_distance_DH
    _geom_hbond_distance_HA
    _geom_hbond_distance_DA
    _geom_hbond_angle_DHA
    _geom_hbond_publ_flag
    N1 H1C O2 . 0.877(9) 2.051(13) 2.7872(16) 141.0(15) yes
    N1 H1D O15 4_456 0.871(9) 2.015(10) 2.8642(15) 164.7(16) yes
    N2 H2C O14 4_566 0.884(9) 1.980(10) 2.8441(14) 165.5(16) yes
    N2 H2D O8 . 0.889(9) 2.020(11) 2.8465(15) 154.1(15) yes
    N3 H3C O13 4_456 0.878(9) 2.004(10) 2.8690(15) 168.0(17) yes
    N3 H3D O9 . 0.870(9) 2.039(13) 2.7895(17) 143.9(16) yes
