# Supplementary material for: Morpholinium perchlorate
Source: Acta Crystallogr Sect E Struct Rep Online. 2008 Jan 9;64(Pt 2):o390. doi: 10.1107/S1600536807068134 (PMC2960441; doi:10.1107/S1600536807068134)
Supplement: Supplementary file 2 [file e-64-0o390-Isup2.hkl]

# 
# h,k,l, Fc-squared, Fo-squared, sigma(Fo-squared) and status flag 
# 
data_I
_shelx_title ' m in P2(1)2(1)2(1)' 
_shelx_refln_list_code          4 
_shelx_F_calc_maximum      357.17 
_exptl_crystal_F_000      1176.00 
_reflns_d_resolution_high  0.7109 
 
loop_ 
 _symmetry_equiv_pos_as_xyz 
 'x, y, z' 
 '-x+1/2, -y, z+1/2' 
 '-x, y+1/2, -z+1/2' 
 'x+1/2, -y+1/2, -z' 
 
_cell_length_a     8.1515 
_cell_length_b     9.5435 
_cell_length_c    28.9022 
_cell_angle_alpha  90.000 
_cell_angle_beta   90.000 
_cell_angle_gamma  90.000 
 
_shelx_F_squared_multiplier     1.000 
 
loop_ 
 _refln_index_h 
 _refln_index_k 
 _refln_index_l 
 _refln_F_squared_calc 
 _refln_F_squared_meas 
 _refln_F_squared_sigma 
 _refln_observed_status 
   2   0   0    22337.23    20894.49    227.47 o 
   4   0   0     4729.28     4661.46     53.76 o 
   6   0   0     1067.75     1159.71     39.16 o 
   8   0   0     5873.72     5763.91    119.33 o 
  10   0   0      173.30      138.76     21.09 o 
   1   1   0     6317.97     6591.24     66.44 o 
   2   1   0     1655.47     1672.95     16.36 o 
   4   1   0     2304.55     2159.43     20.19 o 
   5   1   0     1053.69     1138.93     16.48 o 
   6   1   0       81.54       92.37      6.24 o 
   7   1   0        2.56        0.40      6.64 o 
   8   1   0      356.11      336.93     13.74 o 
   9   1   0       37.79       47.30     11.45 o 
  10   1   0        9.72       19.42     12.28 o 
  11   1   0        4.14        6.82     13.42 o 
   0   2   0    11127.18    12322.75    239.86 o 
   2   2   0    11641.31    12103.32    117.20 o 
   3   2   0     2562.39     2653.50     27.03 o 
   4   2   0     1577.10     1705.66     19.27 o 
   5   2   0     3231.13     3314.22     35.47 o 
   6   2   0       29.14       21.15      5.99 o 
   7   2   0      995.86      988.63     19.56 o 
   8   2   0      247.31      227.53     11.25 o 
   9   2   0     2115.24     2052.00     35.81 o 
  10   2   0     2117.14     2015.81     40.97 o 
  11   2   0        0.36       -8.53     14.27 o 
   1   3   0    12008.41    12100.36    281.99 o 
   2   3   0     2391.74     2155.52     20.69 o 
   3   3   0     3682.74     3452.72     34.75 o 
   4   3   0     4374.07     5019.97     62.68 o 
   5   3   0       88.77       92.54      6.59 o 
   6   3   0      330.93      329.70     10.04 o 
   7   3   0      165.56      182.89      8.97 o 
   8   3   0      509.12      513.99     15.88 o 
   9   3   0      456.50      461.16     17.32 o 
  10   3   0      826.57      887.76     31.77 o 
  11   3   0      397.46      399.52     23.84 o 
   1   4   0    19523.98    22356.08    300.79 o 
   2   4   0      261.49      255.09      5.21 o 
   3   4   0     6293.12     7017.56     65.10 o 
   4   4   0     1361.91     1388.36     19.71 o 
   5   4   0      615.23      684.08     14.45 o 
   6   4   0     1442.49     1456.28     28.42 o 
   7   4   0      365.62      354.45     13.21 o 
   8   4   0      175.38      187.56     11.89 o 
   9   4   0     2152.45     2274.49     50.51 o 
  10   4   0      342.32      340.75     24.41 o 
   1   5   0      296.21      345.29      9.78 o 
   2   5   0    16845.47    17183.82    176.02 o 
   3   5   0      470.92      420.05     11.17 o 
   4   5   0     2008.45     1909.67     23.45 o 
   5   5   0      717.68      677.83     16.15 o 
   6   5   0        0.78       -0.68      6.43 o 
   7   5   0      252.60      270.26     11.01 o 
   8   5   0     1831.00     1832.70     32.62 o 
   9   5   0     1089.11     1207.71     27.03 o 
  10   5   0      860.78      888.93     45.45 o 
   0   6   0    22240.07    24422.26    464.97 o 
   1   6   0       92.00      118.43      6.71 o 
   3   6   0       38.02       27.13      4.59 o 
   4   6   0     1132.62     1128.07     15.84 o 
   5   6   0      524.54      526.49     15.13 o 
   6   6   0        0.94       -7.29      7.29 o 
   7   6   0      856.13      898.25     23.93 o 
   8   6   0      996.72     1007.91     23.01 o 
   9   6   0       48.39       55.92     11.67 o 
  10   6   0      136.93      131.89     19.06 o 
   1   7   0     1682.27     1680.55     28.28 o 
   2   7   0      573.28      571.52      9.71 o 
   3   7   0    13049.52    12959.32    144.55 o 
   4   7   0     3116.26     3178.10     39.91 o 
   5   7   0     1477.21     1446.48     29.55 o 
   6   7   0      319.34      318.53     20.27 o 
   7   7   0      118.07      110.77     11.82 o 
   8   7   0      235.74      273.42     16.30 o 
   9   7   0      377.69      382.09     19.40 o 
   0   8   0      858.43      872.50     26.40 o 
   1   8   0     1708.58     1732.76     27.41 o 
   2   8   0      257.31      286.49      7.23 o 
   3   8   0       29.40       27.53      5.20 o 
   4   8   0        1.16        4.38      8.07 o 
   5   8   0        1.69       -5.82      7.18 o 
   6   8   0      744.43      734.64     28.78 o 
   7   8   0        0.45       -4.51      9.19 o 
   8   8   0      833.41      860.23     26.27 o 
   9   8   0       50.24       34.79     13.86 o 
   1   9   0      142.99      137.24     12.12 o 
   2   9   0     1750.53     1666.77     25.47 o 
   3   9   0      319.58      279.46     14.19 o 
   4   9   0     1794.70     1688.24     31.53 o 
   5   9   0     1610.29     1618.65     31.77 o 
   6   9   0      213.22      210.57     16.88 o 
   7   9   0       11.00       22.99     10.28 o 
   8   9   0       17.37       14.71     11.26 o 
   0  10   0     5835.50     5934.08    101.91 o 
   1  10   0       11.83       37.65      6.48 o 
   2  10   0      430.88      412.70     15.27 o 
   3  10   0        0.52       -0.88      8.63 o 
   4  10   0      123.91      128.91     23.82 o 
   5  10   0       90.87      131.53     17.42 o 
   6  10   0        6.68       -4.43     13.82 o 
   7  10   0     1012.64      993.22     29.77 o 
   1  11   0       87.86       72.05     13.54 o 
   2  11   0       21.13        7.56      8.74 o 
   3  11   0        0.17      -10.39     10.39 o 
   4  11   0      456.20      475.34     40.13 o 
   5  11   0       24.52       24.68     22.47 o 
   6  11   0      526.06      498.19     27.69 o 
   0  12   0       32.63       23.19     15.76 o 
   1  12   0      479.43      463.13     24.22 o 
   2  12   0      391.84      345.72     67.34 o 
   3  12   0      144.41      133.09     30.93 o 
   4  12   0       74.97       53.56     14.61 o 
   5  12   0        9.53        3.27     23.93 o 
   1  13   0        5.72       -3.54     12.20 o 
   2  13   0        5.55       -1.18     12.80 o 
   2   0   1      252.80      208.26      4.18 o 
   3   0   1       36.52       37.31      2.91 o 
   4   0   1       57.89       62.07      3.78 o 
   5   0   1        1.16        0.07      3.88 o 
   6   0   1     4114.79     4046.61     40.85 o 
   7   0   1       21.17       21.38      6.70 o 
   8   0   1     1137.83     1038.27     24.89 o 
   9   0   1        7.14        0.72     10.77 o 
  10   0   1      682.67      669.09     24.31 o 
  11   0   1        9.15        5.50     13.58 o 
 -11   1   1      152.60      173.01     16.65 o 
 -10   1   1       39.20       47.90     12.80 o 
  -9   1   1      478.45      483.35     19.62 o 
  -8   1   1     1738.87     1737.98     30.47 o 
  -7   1   1     1521.73     1526.77     24.59 o 
  -6   1   1       37.64       38.09      5.98 o 
  -5   1   1      116.42      131.00      5.74 o 
  -4   1   1     2517.33     2370.21     20.98 o 
  -3   1   1     4999.93     5566.35     44.13 o 
  -2   1   1      192.84      192.84      4.82 o 
  -1   1   1      717.20      736.09      7.43 o 
   0   1   1       70.03       71.00      4.76 o 
   1   1   1      717.32      724.17      8.38 o 
   2   1   1      193.51      195.99      4.50 o 
   3   1   1     5001.25     5610.25     48.26 o 
   4   1   1     2516.18     2429.21     22.09 o 
   5   1   1      117.25      131.57      5.35 o 
   6   1   1       38.42       47.88      5.81 o 
   7   1   1     1520.57     1484.24     22.75 o 
   8   1   1     1738.79     1665.55     30.11 o 
   9   1   1      477.70      462.07     19.45 o 
  10   1   1       39.01       51.49     15.17 o 
  11   1   1      152.51      144.89     15.89 o 
 -11   2   1      533.66      523.89     22.57 o 
 -10   2   1       96.58      108.55     14.32 o 
  -9   2   1     1671.00     1631.09     31.03 o 
  -8   2   1      183.25      192.80     10.70 o 
  -7   2   1      269.41      276.08     11.07 o 
  -6   2   1     1601.93     1642.72     23.12 o 
  -5   2   1     1555.52     1502.17     20.44 o 
  -4   2   1     2656.73     2843.23     44.44 o 
  -3   2   1      637.81      663.60      9.43 o 
  -2   2   1      285.68      293.62      6.79 o 
  -1   2   1     2093.62     2103.17     23.73 o 
   0   2   1       69.56       81.09      5.47 o 
   1   2   1     2092.96     2087.55     23.73 o 
   2   2   1      283.23      289.27      5.68 o 
   3   2   1      639.19      672.85     13.31 o 
   4   2   1     2654.76     2906.52     41.63 o 
   5   2   1     1554.50     1523.20     17.82 o 
   6   2   1     1601.11     1685.57     21.83 o 
   7   2   1      268.67      271.39      9.97 o 
   8   2   1      182.92      197.28     10.74 o 
   9   2   1     1667.13     1629.93     34.23 o 
  10   2   1       98.04       97.40     13.91 o 
  11   2   1      533.17      552.49     23.37 o 
 -11   3   1      459.64      449.50     38.57 o 
 -10   3   1       22.53       25.28     16.42 o 
  -9   3   1      316.02      329.66     14.92 o 
  -8   3   1      497.89      456.79     16.46 o 
  -7   3   1     1682.22     1620.01     25.77 o 
  -6   3   1      344.62      335.44     10.51 o 
  -5   3   1      724.32      757.10     13.65 o 
  -4   3   1    12602.16    13631.36    136.82 o 
  -3   3   1     1094.72     1072.37     12.98 o 
  -2   3   1      578.26      577.70      7.88 o 
  -1   3   1      344.88      363.25      5.65 o 
   0   3   1     3229.04     3262.99     53.97 o 
   1   3   1      345.23      361.88      8.86 o 
   2   3   1      581.91      588.39      9.23 o 
   3   3   1     1091.91     1081.55     13.97 o 
   4   3   1    12613.88    13604.03    148.01 o 
   5   3   1      722.55      752.13     26.72 o 
   6   3   1      346.36      353.02     17.67 o 
   7   3   1     1682.47     1657.00     23.92 o 
   8   3   1      498.14      441.45     14.88 o 
   9   3   1      317.50      321.15     17.15 o 
  10   3   1       22.61       51.04     15.50 o 
  11   3   1      459.90      476.79     37.02 o 
 -10   4   1     1202.19     1223.66     32.39 o 
  -9   4   1      348.68      370.19     15.89 o 
  -8   4   1      226.36      236.23     12.83 o 
  -7   4   1      154.44      158.98     10.40 o 
  -6   4   1     1502.94     1523.54     23.91 o 
  -5   4   1     2814.07     2903.30     36.97 o 
  -4   4   1     1966.45     1970.87     24.81 o 
  -3   4   1      415.29      451.61      7.87 o 
  -2   4   1      501.10      484.68      8.88 o 
  -1   4   1     1064.25     1183.87     17.95 o 
   0   4   1       13.37       10.96      3.15 o 
   1   4   1     1057.34     1164.24     19.17 o 
   2   4   1      503.84      491.61      7.30 o 
   3   4   1      412.07      445.14      7.49 o 
   4   4   1     1965.77     2011.19     25.76 o 
   5   4   1     2812.96     2946.57     36.91 o 
   6   4   1     1498.87     1503.85     33.68 o 
   7   4   1      153.00      195.41     11.97 o 
   8   4   1      224.65      220.64     12.64 o 
   9   4   1      350.39      346.01     15.82 o 
  10   4   1     1199.47     1251.57     36.26 o 
 -10   5   1      454.26      487.96     21.55 o 
  -9   5   1       51.88       61.51     11.53 o 
  -8   5   1     1132.06     1155.49     25.10 o 
  -7   5   1       54.66       72.18     10.13 o 
  -6   5   1      604.61      569.69     16.15 o 
  -5   5   1      524.13      581.22     13.28 o 
  -4   5   1      685.66      682.09     12.14 o 
  -3   5   1     1412.49     1566.03     16.76 o 
  -2   5   1     3556.78     3633.01     42.47 o 
  -1   5   1     1308.58     1349.33     19.01 o 
   0   5   1       44.20       61.83      5.48 o 
   1   5   1     1309.90     1334.29     22.03 o 
   2   5   1     3557.72     3667.21     36.77 o 
   3   5   1     1415.43     1589.15     18.16 o 
   4   5   1      686.83      689.87     13.11 o 
   5   5   1      526.31      579.51     15.21 o 
   6   5   1      604.55      578.13     15.63 o 
   7   5   1       55.15       62.12      8.41 o 
   8   5   1     1138.34     1146.68     24.93 o 
   9   5   1       52.25       72.17     11.51 o 
  10   5   1      455.48      451.02     23.85 o 
 -10   6   1      809.39      810.55     33.24 o 
  -9   6   1      185.20      196.18     13.68 o 
  -8   6   1       55.51       53.11     10.04 o 
  -7   6   1      620.81      608.38     17.23 o 
  -6   6   1       23.02       30.70      8.18 o 
  -5   6   1     1278.37     1310.38     20.08 o 
  -4   6   1       52.95       62.38      6.24 o 
  -3   6   1     2039.13     2120.74     26.43 o 
  -2   6   1      985.03      988.64     14.93 o 
  -1   6   1       58.36       64.23      4.55 o 
   0   6   1      882.89     1032.73     18.68 o 
   1   6   1       59.09       65.48      6.16 o 
   2   6   1      979.16     1009.92     11.46 o 
   3   6   1     2041.41     2127.89     23.89 o 
   4   6   1       53.58       56.08      6.62 o 
   5   6   1     1272.07     1280.08     19.82 o 
   6   6   1       21.54       -0.30      6.30 o 
   7   6   1      615.70      599.15     15.73 o 
   8   6   1       55.76       39.30      9.93 o 
   9   6   1      184.95      199.63     13.60 o 
  10   6   1      809.12      822.31     32.68 o 
  -9   7   1      385.21      388.92     19.70 o 
  -8   7   1      257.22      256.61     17.84 o 
  -7   7   1      375.72      358.13     20.45 o 
  -6   7   1       94.09       81.50     13.93 o 
  -5   7   1     1042.69     1007.06     18.51 o 
  -4   7   1      375.74      373.41     10.54 o 
  -3   7   1     4757.79     4692.90     54.38 o 
  -2   7   1      109.17      115.20      5.86 o 
  -1   7   1      614.10      618.67     12.62 o 
   0   7   1      269.46      277.89     11.20 o 
   1   7   1      614.34      620.52     23.86 o 
   2   7   1      107.67      107.33      4.15 o 
   3   7   1     4753.63     4743.08     48.58 o 
   4   7   1      370.77      381.99     11.26 o 
   5   7   1     1041.95     1016.16     18.36 o 
   6   7   1       93.34       89.71      9.35 o 
   7   7   1      376.55      394.01     14.65 o 
   8   7   1      257.63      264.15     17.65 o 
   9   7   1      386.29      395.68     19.62 o 
  -9   8   1      193.67      227.25     29.51 o 
  -8   8   1      369.38      413.29     18.66 o 
  -7   8   1      360.80      352.12     14.65 o 
  -6   8   1      212.64      215.16     12.48 o 
  -5   8   1      220.04      189.38     16.05 o 
  -4   8   1     1064.56     1070.96     18.21 o 
  -3   8   1     1058.31     1005.35     15.21 o 
  -2   8   1      897.12      984.76     13.78 o 
  -1   8   1      316.02      312.16      9.86 o 
   0   8   1      464.35      463.53     13.92 o 
   1   8   1      318.87      316.93      8.42 o 
   2   8   1      902.97      972.54     12.92 o 
   3   8   1     1057.97     1018.94     14.42 o 
   4   8   1     1062.97     1042.36     19.84 o 
   5   8   1      217.70      183.25     10.83 o 
   6   8   1      211.13      221.72     12.23 o 
   7   8   1      360.25      361.26     14.62 o 
   8   8   1      372.33      411.10     18.54 o 
   9   8   1      191.99      229.51     23.61 o 
  -8   9   1      229.66      249.94     14.95 o 
  -7   9   1        3.92        9.94     10.04 o 
  -6   9   1      507.71      504.40     18.76 o 
  -5   9   1      155.64      171.53     15.85 o 
  -4   9   1     1693.59     1633.83     30.69 o 
  -3   9   1      224.75      227.04     16.29 o 
  -2   9   1      505.68      472.49     12.14 o 
  -1   9   1      400.68      388.18     14.18 o 
   0   9   1      364.76      373.08     11.86 o 
   1   9   1      399.55      400.17     17.27 o 
   2   9   1      505.34      457.10     11.76 o 
   3   9   1      226.34      200.33     11.52 o 
   4   9   1     1686.69     1615.90     30.77 o 
   5   9   1      152.70      165.41     12.10 o 
   6   9   1      505.73      502.45     20.71 o 
   7   9   1        3.85        4.24      9.89 o 
   8   9   1      226.98      253.50     14.93 o 
  -7  10   1     1295.43     1273.15     52.12 o 
  -6  10   1       23.23       22.68     10.87 o 
  -5  10   1      666.33      657.68     49.25 o 
  -4  10   1      151.89      135.21     13.11 o 
  -3  10   1      501.90      477.54     17.87 o 
  -2  10   1      283.15      297.83     12.48 o 
  -1  10   1      665.84      655.72     24.69 o 
   0  10   1     1668.14     1698.10     34.57 o 
   1  10   1      668.26      684.30     18.10 o 
   2  10   1      283.76      296.74     13.96 o 
   3  10   1      503.92      474.31     18.49 o 
   4  10   1      152.31      137.71     13.81 o 
   5  10   1      666.02      660.97     46.82 o 
   6  10   1       24.06       23.75     17.32 o 
   7  10   1     1303.53     1290.96     35.80 o 
  -5  11   1      308.69      312.50     40.52 o 
  -4  11   1      830.63      772.32     56.97 o 
  -3  11   1      182.18      155.15     12.44 o 
  -2  11   1      401.79      414.72     27.33 o 
  -1  11   1      539.47      536.37     23.68 o 
   0  11   1      593.81      590.29     15.37 o 
   1  11   1      539.81      532.55     17.96 o 
   2  11   1      400.97      409.36     32.41 o 
   3  11   1      183.89      169.80     24.47 o 
   4  11   1      826.39      794.16     73.68 o 
   5  11   1      309.15      305.54     33.60 o 
  -5  12   1      400.33      367.33     59.48 o 
  -4  12   1      131.13      112.45     15.60 o 
  -3  12   1       33.34       24.56     23.68 o 
  -2  12   1      772.56      758.44     66.02 o 
  -1  12   1      327.07      341.47     39.79 o 
   0  12   1      783.63      756.78     81.27 o 
   1  12   1      327.99      300.64     35.19 o 
   2  12   1      771.03      756.22     88.74 o 
   3  12   1       33.26       29.76     18.03 o 
   4  12   1      132.76      138.79     27.20 o 
   5  12   1      401.19      350.94     22.59 o 
  -2  13   1      437.18      416.57     47.65 o 
  -1  13   1      268.70      255.42     32.00 o 
   0  13   1      700.68      673.73     73.28 o 
   1  13   1      268.90      272.53     41.34 o 
   2  13   1      438.38      428.36     46.26 o 
   2   0   2    10813.49    10820.11     93.81 o 
   3   0   2       12.44       11.31      2.82 o 
   4   0   2       10.33        3.34      3.27 o 
   5   0   2      170.22      173.87      5.56 o 
   6   0   2     1237.31     1162.59     16.20 o 
   7   0   2        2.53        1.66      6.29 o 
   8   0   2     4816.78     4728.83     64.67 o 
   9   0   2        0.13        4.08     10.64 o 
  10   0   2       31.98       43.87     12.98 o 
  11   0   2        4.05       -4.07     13.48 o 
 -11   1   2       66.50       88.29     15.35 o 
 -10   1   2      822.13      858.02     26.32 o 
  -9   1   2      143.18      143.70     13.03 o 
  -8   1   2      223.02      208.18     11.92 o 
  -7   1   2      692.16      679.24     16.48 o 
  -6   1   2     1496.98     1454.87     19.87 o 
  -5   1   2      205.70      222.61      6.60 o 
  -4   1   2        5.64        8.99      3.44 o 
  -3   1   2      184.46      170.32      4.05 o 
  -2   1   2     3392.83     3432.20     33.72 o 
  -1   1   2      228.10      202.65      3.60 o 
   0   1   2        3.09       -1.73      1.99 o 
   1   1   2      226.96      201.95      3.70 o 
   2   1   2     3392.83     3436.82     30.02 o 
   3   1   2      184.79      170.12      5.46 o 
   4   1   2        5.62        9.56      3.38 o 
   5   1   2      201.72      215.94      6.23 o 
   6   1   2     1499.26     1430.46     18.56 o 
   7   1   2      692.50      650.75     13.90 o 
   8   1   2      224.34      208.31     11.03 o 
   9   1   2      143.67      122.20     13.09 o 
  10   1   2      823.46      816.12     26.02 o 
  11   1   2       65.91       85.75     14.97 o 
 -11   2   2      288.17      308.13     19.24 o 
 -10   2   2      247.50      248.51     16.72 o 
  -9   2   2      669.57      691.55     20.49 o 
  -8   2   2      190.12      158.05     10.37 o 
  -7   2   2     4765.55     4629.29     63.58 o 
  -6   2   2      231.53      218.66      9.30 o 
  -5   2   2       98.94      111.00      7.07 o 
  -4   2   2      592.43      590.45      9.54 o 
  -3   2   2      816.05      804.66      9.93 o 
  -2   2   2      523.14      518.43      7.30 o 
  -1   2   2     1349.28     1392.84     16.48 o 
   0   2   2     2335.48     2297.33     29.89 o 
   1   2   2     1351.03     1403.72     17.03 o 
   2   2   2      522.67      529.85      7.55 o 
   3   2   2      810.97      814.11     10.50 o 
   4   2   2      591.40      588.35      8.99 o 
   5   2   2       98.61      103.19      5.53 o 
   6   2   2      231.56      206.17      7.49 o 
   7   2   2     4763.41     4695.19     53.12 o 
   8   2   2      187.83      188.98     10.96 o 
   9   2   2      668.85      698.03     23.04 o 
  10   2   2      246.98      276.73     17.27 o 
  11   2   2      287.50      292.81     22.43 o 
 -11   3   2      690.69      700.42     30.88 o 
 -10   3   2       12.45       29.25     12.61 o 
  -9   3   2     1527.85     1551.61     29.90 o 
  -8   3   2      393.23      365.07     13.13 o 
  -7   3   2      915.39      922.76     18.66 o 
  -6   3   2      107.90       91.70      8.61 o 
  -5   3   2      344.47      291.47      9.63 o 
  -4   3   2      942.73     1017.86     13.60 o 
  -3   3   2       68.91       66.02      5.30 o 
  -2   3   2     9342.10     9798.60    109.43 o 
  -1   3   2      685.79      683.48      9.17 o 
   0   3   2      721.23      723.63     10.89 o 
   1   3   2      683.60      683.59      9.05 o 
   2   3   2     9332.95     9981.98     94.63 o 
   3   3   2       68.99       75.17      5.85 o 
   4   3   2      939.08     1000.40     15.66 o 
   5   3   2      345.10      310.39      9.81 o 
   6   3   2      108.10       91.33      7.86 o 
   7   3   2      916.10      933.15     18.88 o 
   8   3   2      392.70      385.54     13.48 o 
   9   3   2     1530.23     1523.97     35.39 o 
  10   3   2       12.27       50.88     15.55 o 
  11   3   2      690.81      684.24     37.58 o 
 -10   4   2       29.84       41.10     14.14 o 
  -9   4   2      119.88      136.44     14.46 o 
  -8   4   2     1355.06     1343.44     38.04 o 
  -7   4   2      224.44      230.27     11.66 o 
  -6   4   2      259.88      275.14     11.15 o 
  -5   4   2      265.00      269.44      9.51 o 
  -4   4   2      607.20      624.43     11.68 o 
  -3   4   2      642.51      626.78     18.72 o 
  -2   4   2       95.87       97.95      4.04 o 
  -1   4   2      559.18      554.81      7.62 o 
   0   4   2      655.45      650.75     22.34 o 
   1   4   2      556.40      567.13      9.60 o 
   2   4   2       93.23       90.14      3.48 o 
   3   4   2      639.20      641.97     12.84 o 
   4   4   2      605.69      635.42     12.38 o 
   5   4   2      262.34      273.37      9.50 o 
   6   4   2      260.09      288.10     10.31 o 
   7   4   2      221.33      240.50     10.51 o 
   8   4   2     1356.64     1366.86     24.52 o 
   9   4   2      118.06      113.11     13.16 o 
  10   4   2       30.13       52.76     15.93 o 
 -10   5   2     1478.06     1446.05     34.91 o 
  -9   5   2       13.93       24.62     11.02 o 
  -8   5   2      923.35      922.54     22.55 o 
  -7   5   2      206.21      225.83     11.77 o 
  -6   5   2     1288.02     1211.77     22.71 o 
  -5   5   2      475.94      556.86     13.25 o 
  -4   5   2      148.97      135.02      6.20 o 
  -3   5   2      986.78     1104.13     23.27 o 
  -2   5   2     1138.49     1145.77     14.42 o 
  -1   5   2     1133.82     1155.80     15.01 o 
   0   5   2     1196.53     1180.59     19.41 o 
   1   5   2     1131.36     1161.73     16.92 o 
   2   5   2     1134.06     1175.77     15.87 o 
   3   5   2      985.53     1068.62     13.80 o 
   4   5   2      147.77      140.93      5.81 o 
   5   5   2      473.96      538.75     17.45 o 
   6   5   2     1290.84     1227.59     23.68 o 
   7   5   2      205.40      226.19     10.62 o 
   8   5   2      922.45      876.72     20.04 o 
   9   5   2       14.17       10.16     14.54 o 
  10   5   2     1477.13     1522.23     35.35 o 
 -10   6   2        0.32       12.91     13.01 o 
  -9   6   2       75.63       96.22     12.17 o 
  -8   6   2      236.33      254.32     13.01 o 
  -7   6   2      175.58      194.82     15.30 o 
  -6   6   2      134.55      121.30      9.00 o 
  -5   6   2     1283.60     1257.41     19.94 o 
  -4   6   2      971.08      995.81     14.20 o 
  -3   6   2     1613.89     1632.10     21.76 o 
  -2   6   2     1244.12     1279.97     18.18 o 
  -1   6   2      451.24      440.89      8.44 o 
   0   6   2      212.59      206.97      8.84 o 
   1   6   2      449.86      440.35      8.67 o 
   2   6   2     1244.21     1310.58     17.80 o 
   3   6   2     1607.35     1637.36     19.49 o 
   4   6   2      971.75      963.38     16.62 o 
   5   6   2     1291.78     1256.34     19.18 o 
   6   6   2      134.00      111.37      7.98 o 
   7   6   2      177.83      190.71     10.11 o 
   8   6   2      234.92      243.38     17.40 o 
   9   6   2       75.50       82.24     14.12 o 
  10   6   2        0.35       -6.60     14.03 o 
  -9   7   2      474.75      461.73     24.64 o 
  -8   7   2       17.16       17.48     11.65 o 
  -7   7   2      344.00      338.89     15.57 o 
  -6   7   2      348.88      348.36     19.81 o 
  -5   7   2     1362.18     1305.38     27.33 o 
  -4   7   2      113.03      117.14     11.69 o 
  -3   7   2       73.54       74.90      5.20 o 
  -2   7   2     1147.17     1168.93     17.31 o 
  -1   7   2     1784.88     1777.60     22.80 o 
   0   7   2        0.25       10.26      4.62 o 
   1   7   2     1778.72     1780.84     23.13 o 
   2   7   2     1154.39     1178.23     19.40 o 
   3   7   2       73.81       75.22      5.38 o 
   4   7   2      113.94      102.74      7.07 o 
   5   7   2     1365.58     1324.97     27.00 o 
   6   7   2      347.94      332.88     17.73 o 
   7   7   2      342.76      338.66     13.63 o 
   8   7   2       16.97       23.08     11.17 o 
   9   7   2      474.04      485.13     22.18 o 
  -9   8   2      525.63      567.43     27.37 o 
  -8   8   2      464.96      493.18     20.68 o 
  -7   8   2       59.67       46.74     10.23 o 
  -6   8   2      245.98      220.94     12.44 o 
  -5   8   2     1133.58     1084.69     21.31 o 
  -4   8   2     1200.71     1166.10     21.35 o 
  -3   8   2      150.48      152.17     10.39 o 
  -2   8   2     2228.91     2259.24     32.35 o 
  -1   8   2      111.58      124.67      7.66 o 
   0   8   2      530.24      545.03     12.56 o 
   1   8   2      111.81      112.55      6.78 o 
   2   8   2     2227.52     2304.74     26.65 o 
   3   8   2      153.61      153.11      6.69 o 
   4   8   2     1203.63     1172.50     21.14 o 
   5   8   2     1136.66     1026.06     27.86 o 
   6   8   2      248.49      223.29     15.46 o 
   7   8   2       60.54       92.02     13.22 o 
   8   8   2      462.87      519.77     21.62 o 
   9   8   2      526.62      601.10     35.32 o 
  -8   9   2      141.45      151.39     13.60 o 
  -7   9   2      176.06      201.49     15.01 o 
  -6   9   2      491.09      525.21     21.08 o 
  -5   9   2      264.96      244.33     19.33 o 
  -4   9   2      538.41      507.71     31.34 o 
  -3   9   2      694.12      688.12     17.02 o 
  -2   9   2      818.41      778.01     21.87 o 
  -1   9   2      160.08      153.31     10.21 o 
   0   9   2     1251.17     1231.55     23.87 o 
   1   9   2      157.19      145.21      8.67 o 
   2   9   2      820.57      829.44     15.73 o 
   3   9   2      696.26      689.04     17.28 o 
   4   9   2      539.97      491.09     14.32 o 
   5   9   2      263.15      241.01     14.05 o 
   6   9   2      493.08      495.71     21.20 o 
   7   9   2      177.44      182.64     15.73 o 
   8   9   2      142.51      149.15     13.31 o 
  -7  10   2      558.36      587.51     22.72 o 
  -6  10   2       35.76       30.99     14.26 o 
  -5  10   2      879.89      896.92     34.68 o 
  -4  10   2      413.51      438.20     21.99 o 
  -3  10   2      636.96      611.49     19.54 o 
  -2  10   2      424.50      437.49     15.86 o 
  -1  10   2      788.54      798.17     27.52 o 
   0  10   2       74.59       65.54     11.54 o 
   1  10   2      791.76      819.06     26.90 o 
   2  10   2      423.43      440.31     13.73 o 
   3  10   2      638.70      600.08     23.01 o 
   4  10   2      417.59      394.32     25.93 o 
   5  10   2      875.32      878.68     60.76 o 
   6  10   2       35.45       36.25     24.92 o 
   7  10   2      558.52      605.93     35.43 o 
  -6  11   2      185.55      206.95     17.06 o 
  -5  11   2      270.25      245.05     24.90 o 
  -4  11   2       24.49       17.67     19.29 o 
  -3  11   2      299.35      300.93     25.49 o 
  -2  11   2      727.99      701.50     20.76 o 
  -1  11   2      586.18      565.42     25.40 o 
   0  11   2       47.67      101.40     25.64 o 
   1  11   2      585.61      549.51     25.24 o 
   2  11   2      726.52      698.74     21.10 o 
   3  11   2      296.98      285.20     36.31 o 
   4  11   2       24.52       31.38     20.55 o 
   5  11   2      272.15      268.31     36.84 o 
   6  11   2      187.65      183.69     46.92 o 
  -5  12   2      237.59      238.78     26.41 o 
  -4  12   2      491.99      466.98     40.88 o 
  -3  12   2      128.76      131.37     25.33 o 
  -2  12   2        1.37       -3.42      9.67 o 
  -1  12   2      124.00      122.00     13.85 o 
   0  12   2     1083.59     1135.02     31.37 o 
   1  12   2      123.94      118.29     23.64 o 
   2  12   2        1.15      -11.14     11.14 o 
   3  12   2      129.37      118.31     23.43 o 
   4  12   2      487.66      499.82     56.46 o 
   5  12   2      236.47      235.58     19.66 o 
  -2  13   2      284.93      277.88     38.99 o 
  -1  13   2      586.86      615.60     54.79 o 
   0  13   2     1786.07     1744.48     44.41 o 
   1  13   2      588.35      619.44     62.59 o 
   2  13   2      284.00      269.96     46.21 o 
   1   0   3      100.96       95.70      3.27 o 
   2   0   3   127571.74   127418.08   1349.62 o 
   3   0   3      114.48      124.43      5.48 o 
   5   0   3      140.20      134.25      5.78 o 
   6   0   3       80.83       89.38      6.33 o 
   7   0   3       31.58       28.48      6.77 o 
   8   0   3        1.73       -3.92      8.63 o 
   9   0   3        0.09        4.31     10.19 o 
  10   0   3     1649.26     1523.38     34.23 o 
  11   0   3       11.16       14.67     13.62 o 
 -11   1   3     1132.89     1131.62     38.59 o 
 -10   1   3      435.76      437.77     19.90 o 
  -9   1   3        2.23        4.70     12.60 o 
  -8   1   3        5.50       11.21      8.58 o 
  -7   1   3      103.52       92.89      8.49 o 
  -6   1   3      413.48      419.75     10.18 o 
  -5   1   3     1204.69     1139.95     15.04 o 
  -4   1   3     1906.75     1908.42     19.30 o 
  -3   1   3     3223.11     3296.64     31.21 o 
  -2   1   3    10229.22    10634.16    100.41 o 
  -1   1   3     1306.87     1573.24     18.38 o 
   0   1   3     4777.97     5083.55    103.62 o 
   1   1   3     1310.53     1586.00     17.33 o 
   2   1   3    10231.90    10689.38    107.90 o 
   3   1   3     3223.73     3287.57     29.58 o 
   4   1   3     1909.12     1936.16     19.29 o 
   5   1   3     1199.86     1159.71     14.21 o 
   6   1   3      410.33      396.43     10.22 o 
   7   1   3      105.65      109.44      7.60 o 
   8   1   3        5.61        7.97      7.47 o 
   9   1   3        2.23       19.89     10.90 o 
  10   1   3      435.92      447.40     19.54 o 
  11   1   3     1132.38     1114.55     31.37 o 
 -11   2   3      691.09      703.17     26.21 o 
 -10   2   3        6.95       11.45     12.33 o 
  -9   2   3      448.86      475.69     17.16 o 
  -8   2   3       99.90      108.44     11.47 o 
  -7   2   3      133.93      144.03      9.26 o 
  -6   2   3      329.61      315.64     10.98 o 
  -5   2   3       90.06       94.98      6.59 o 
  -4   2   3     1215.24     1329.14     16.29 o 
  -3   2   3     8842.62     8569.93     86.59 o 
  -2   2   3    22376.90    23294.11    215.94 o 
  -1   2   3    30107.13    30328.99    353.80 o 
   0   2   3      162.10      147.44      5.62 o 
   1   2   3    30103.73    30324.80    360.85 o 
   2   2   3    22375.68    23103.42    241.80 o 
   3   2   3     8833.93     8618.07     80.94 o 
   4   2   3     1216.96     1334.45     14.49 o 
   5   2   3       91.76      102.07      5.61 o 
   6   2   3      329.94      340.00      9.15 o 
   7   2   3      131.24      142.35      8.66 o 
   8   2   3      100.24      101.18      8.69 o 
   9   2   3      451.40      446.46     18.75 o 
  10   2   3        6.74      -12.07     12.07 o 
  11   2   3      690.61      700.04     30.54 o 
 -11   3   3      131.82      152.63     24.31 o 
 -10   3   3     2026.93     2006.94     41.30 o 
  -9   3   3      326.37      318.02     14.62 o 
  -8   3   3      594.78      577.14     17.48 o 
  -7   3   3      256.61      253.27     11.72 o 
  -6   3   3      890.13      859.70     25.76 o 
  -5   3   3     1085.89     1099.60     28.10 o 
  -4   3   3      337.85      348.34      8.82 o 
  -3   3   3      734.84      768.26     11.48 o 
  -2   3   3     9979.42    11321.68    134.01 o 
  -1   3   3    11219.74    10736.23    117.07 o 
   0   3   3    20598.87    21477.58    263.35 o 
   1   3   3    11222.77    10690.86    118.76 o 
   2   3   3     9982.40    11551.51    102.55 o 
   3   3   3      732.29      798.56     10.22 o 
   4   3   3      337.54      329.19      8.59 o 
   5   3   3     1084.35     1072.24     16.37 o 
   6   3   3      889.08      835.21     17.07 o 
   7   3   3      255.07      252.46     12.88 o 
   8   3   3      594.39      597.92     17.73 o 
   9   3   3      326.84      331.58     15.29 o 
  10   3   3     2025.18     2086.01     47.94 o 
  11   3   3      132.39      107.43     22.83 o 
 -10   4   3      526.75      543.87     23.14 o 
  -9   4   3       62.81       82.61     11.82 o 
  -8   4   3      121.83      135.82     14.76 o 
  -7   4   3      563.11      542.91     21.50 o 
  -6   4   3       18.16       23.86      7.83 o 
  -5   4   3      190.37      196.84      9.16 o 
  -4   4   3     4172.88     4166.59     45.64 o 
  -3   4   3     2627.31     2774.34     30.36 o 
  -2   4   3      728.86      635.02      9.66 o 
   0   4   3      224.64      264.06      9.23 o 
   2   4   3      723.80      631.81     11.25 o 
   3   4   3     2626.46     2734.58     28.05 o 
   4   4   3     4173.57     4197.42     48.65 o 
   5   4   3      190.26      175.99     10.99 o 
   6   4   3       18.21       12.86      6.41 o 
   7   4   3      561.68      554.01     15.46 o 
   8   4   3      124.08      131.85     10.54 o 
   9   4   3       61.71       65.81     11.25 o 
  10   4   3      527.08      572.89     26.66 o 
 -10   5   3        5.41       22.16     13.33 o 
  -9   5   3       13.52       -0.93     10.35 o 
  -8   5   3      922.76      913.65     30.07 o 
  -7   5   3     1027.73     1000.25     21.60 o 
  -6   5   3     1504.87     1483.79     28.46 o 
  -5   5   3      536.31      504.20     18.23 o 
  -4   5   3     1860.85     1849.41     26.10 o 
  -3   5   3      671.37      620.23      9.51 o 
  -2   5   3      484.53      519.07     10.03 o 
  -1   5   3     1485.25     1534.24     21.13 o 
   0   5   3    19631.31    20109.93    250.07 o 
   1   5   3     1484.46     1527.31     18.01 o 
   2   5   3      488.23      530.59      9.89 o 
   3   5   3      670.19      633.35     10.75 o 
   4   5   3     1868.57     1836.07     22.73 o 
   5   5   3      536.48      510.14     12.52 o 
   6   5   3     1500.82     1451.55     22.57 o 
   7   5   3     1026.83     1026.46     26.94 o 
   8   5   3      922.62      908.16     19.93 o 
   9   5   3       13.25       16.56     10.77 o 
  10   5   3        5.49        8.61     13.05 o 
 -10   6   3      340.98      350.48     25.31 o 
  -9   6   3      941.59      986.68     26.51 o 
  -8   6   3       82.17       79.66     10.76 o 
  -7   6   3      330.13      320.40     13.09 o 
  -6   6   3      898.77      873.62     19.24 o 
  -5   6   3     4119.33     4053.62     54.14 o 
  -4   6   3       81.76       68.17      5.72 o 
  -3   6   3     3105.68     3157.55     31.09 o 
  -2   6   3      274.26      311.14      9.67 o 
  -1   6   3     2050.50     2102.52     28.61 o 
   0   6   3      100.73      100.74      5.71 o 
   1   6   3     2052.62     2133.57     26.77 o 
   2   6   3      271.60      307.95      8.72 o 
   3   6   3     3116.12     3149.01     33.50 o 
   4   6   3       80.99       80.71      6.58 o 
   5   6   3     4117.65     4091.51     54.18 o 
   6   6   3      898.27      894.72     16.90 o 
   7   6   3      332.16      349.89     12.10 o 
   8   6   3       82.10      110.30      9.87 o 
   9   6   3      941.20      987.05     28.42 o 
  10   6   3      340.89      386.12     20.87 o 
  -9   7   3       65.59       57.26     14.03 o 
  -8   7   3      395.19      405.65     21.32 o 
  -7   7   3     1267.59     1248.81     28.70 o 
  -6   7   3      663.97      683.24     26.27 o 
  -5   7   3     2205.69     2134.49     29.41 o 
  -4   7   3      953.78      952.08     16.80 o 
  -3   7   3        5.04        5.22      4.94 o 
  -2   7   3     2309.93     2460.83     35.16 o 
  -1   7   3     6148.51     6290.49     77.98 o 
   0   7   3      175.41      160.66      9.98 o 
   1   7   3     6155.90     6245.30     72.77 o 
   2   7   3     2310.97     2502.68     34.28 o 
   3   7   3        5.17        7.48      4.64 o 
   4   7   3      955.32      961.55     16.69 o 
   5   7   3     2211.59     2127.86     29.73 o 
   6   7   3      663.55      661.40     17.61 o 
   7   7   3     1265.91     1247.53     25.31 o 
   8   7   3      396.13      419.08     16.23 o 
   9   7   3       65.74       46.59     16.58 o 
  -9   8   3       49.28       59.14     14.42 o 
  -8   8   3      620.13      633.38     23.29 o 
  -7   8   3       37.78       25.80      9.83 o 
  -6   8   3      969.79      930.44     21.33 o 
  -5   8   3      181.66      153.92      9.68 o 
  -4   8   3     1482.05     1413.00     24.08 o 
  -3   8   3      126.06      132.28      7.73 o 
  -2   8   3     1735.83     1779.31     31.17 o 
  -1   8   3      381.67      444.46     13.61 o 
   0   8   3       37.09       41.61      6.25 o 
   1   8   3      382.73      396.75     12.11 o 
   2   8   3     1737.68     1817.59     26.78 o 
   3   8   3      125.43      128.70      7.75 o 
   4   8   3     1486.30     1419.49     23.97 o 
   5   8   3      182.10      170.90     13.71 o 
   6   8   3      967.84      929.77     21.06 o 
   7   8   3       37.92       35.50     10.05 o 
   8   8   3      618.86      671.29     26.97 o 
   9   8   3       50.01       38.53     13.82 o 
  -8   9   3      152.55      138.60     15.66 o 
  -7   9   3      778.88      789.85     25.03 o 
  -6   9   3      409.61      413.87     17.27 o 
  -5   9   3       17.47       27.60      9.76 o 
  -4   9   3      455.92      452.66     16.30 o 
  -3   9   3      744.65      760.16     15.92 o 
  -2   9   3     1505.49     1525.82     32.77 o 
  -1   9   3      419.88      371.31     13.56 o 
   0   9   3      736.53      724.44     18.92 o 
   1   9   3      419.84      378.52     12.21 o 
   2   9   3     1508.54     1522.37     26.42 o 
   3   9   3      746.53      741.41     17.83 o 
   4   9   3      455.72      442.10     15.51 o 
   5   9   3       17.56       12.60     11.14 o 
   6   9   3      411.95      414.46     19.53 o 
   7   9   3      775.60      757.44     21.22 o 
   8   9   3      153.17      162.20     15.35 o 
  -6  10   3       10.25        6.11     10.59 o 
  -5  10   3      147.11      142.15     14.57 o 
  -4  10   3       71.47       65.81      9.54 o 
  -3  10   3      169.61      173.74     11.48 o 
  -2  10   3     1143.69     1159.36     35.78 o 
  -1  10   3      130.53      133.94     29.73 o 
   0  10   3       35.36       33.59     11.41 o 
   1  10   3      130.82      149.12     24.12 o 
   2  10   3     1143.23     1152.10     21.95 o 
   3  10   3      169.52      178.39     15.73 o 
   4  10   3       71.47       61.94     10.97 o 
   5  10   3      145.08      120.95     18.61 o 
   6  10   3       10.25        4.38     14.80 o 
  -5  11   3       28.24       13.63     12.07 o 
  -4  11   3      226.47      230.23     14.75 o 
  -3  11   3       55.32       33.55     15.46 o 
  -2  11   3       21.35       13.41      8.79 o 
  -1  11   3       16.49        7.00     12.55 o 
   0  11   3       56.95       32.15     13.56 o 
   1  11   3       16.01        8.96     14.80 o 
   2  11   3       21.10        5.66     10.33 o 
   3  11   3       54.79       46.79     17.23 o 
   4  11   3      224.89      220.59     33.99 o 
   5  11   3       28.90       13.18     23.91 o 
   6  11   3      464.14     1300.61    249.23 o 
  -5  12   3       85.25       84.55     25.84 o 
  -4  12   3      168.00      162.68     20.26 o 
  -3  12   3      276.91      260.45     23.38 o 
  -2  12   3      141.06      159.34     23.88 o 
  -1  12   3       60.19       54.11     10.61 o 
   0  12   3       47.33       42.18     14.54 o 
   1  12   3       59.73       50.23     12.34 o 
   2  12   3      141.66      123.14     21.28 o 
   3  12   3      276.06      241.70     32.39 o 
   4  12   3      166.63      168.99     31.72 o 
   5  12   3       85.24       96.44     19.16 o 
  -2  13   3      170.20      150.37     22.52 o 
  -1  13   3       14.14        1.19     10.52 o 
   0  13   3       25.09       28.32     12.27 o 
   1  13   3       14.23       19.04     19.83 o 
   2  13   3      168.69      145.38     15.54 o 
   0   0   4     1051.87     1021.56     24.20 o 
   1   0   4      254.35      250.19      5.13 o 
   2   0   4    14830.07    14914.80    141.20 o 
   3   0   4        0.03        4.89      2.87 o 
   4   0   4        0.35       -3.40      3.40 o 
   5   0   4      344.27      347.23      8.58 o 
   6   0   4     1016.90      959.08     14.65 o 
   7   0   4      114.88      121.71      7.72 o 
   8   0   4     4121.90     4123.38     57.89 o 
   9   0   4      117.43      124.32     12.88 o 
  10   0   4       43.01       41.06     13.09 o 
  11   0   4       30.90       15.75     13.49 o 
 -11   1   4      478.07      501.03     36.07 o 
 -10   1   4      719.52      723.52     24.70 o 
  -9   1   4      221.77      200.09     20.13 o 
  -8   1   4       96.16       88.46     10.43 o 
  -7   1   4      561.73      542.31     13.27 o 
  -6   1   4     1583.17     1548.82     19.58 o 
  -5   1   4      379.42      360.99      8.87 o 
  -4   1   4     2573.02     2541.12     24.48 o 
  -3   1   4     3010.37     2955.55     30.12 o 
  -2   1   4      462.24      494.15      8.18 o 
  -1   1   4     1140.91     1102.94     11.77 o 
   0   1   4      144.78      156.95      4.08 o 
   1   1   4     1141.09     1092.51     12.85 o 
   2   1   4      461.78      478.40     10.04 o 
   3   1   4     3017.03     2920.48     28.27 o 
   4   1   4     2568.79     2546.96     25.80 o 
   5   1   4      373.35      348.51      8.71 o 
   6   1   4     1584.61     1605.52     27.43 o 
   7   1   4      560.23      540.77     12.97 o 
   8   1   4       97.55       95.39      8.65 o 
   9   1   4      221.50      239.64     14.64 o 
  10   1   4      720.28      703.04     24.12 o 
  11   1   4      477.20      514.23     22.33 o 
 -11   2   4      301.05      310.74     18.95 o 
 -10   2   4      182.39      182.07     18.44 o 
  -9   2   4      870.12      855.42     22.54 o 
  -8   2   4        0.20        4.24      8.53 o 
  -7   2   4     4024.98     3957.12     50.01 o 
  -6   2   4       34.83       34.33      6.12 o 
  -5   2   4      477.37      499.45     10.70 o 
  -4   2   4     3625.47     3804.36     38.34 o 
  -3   2   4      543.02      541.71      9.24 o 
  -2   2   4     5943.45     6225.10     59.00 o 
  -1   2   4     1251.75     1231.48     15.45 o 
   0   2   4     1593.58     1611.69     27.80 o 
   1   2   4     1255.26     1261.22     22.87 o 
   2   2   4     5939.25     6131.89     63.44 o 
   3   2   4      538.17      539.50      9.12 o 
   4   2   4     3626.68     3758.65     38.32 o 
   5   2   4      480.20      504.19      9.96 o 
   6   2   4       34.41       34.44      6.29 o 
   7   2   4     4020.03     3924.19     46.17 o 
   8   2   4        0.19       -7.26      7.26 o 
   9   2   4      868.15      868.38     25.05 o 
  10   2   4      181.84      112.67     16.92 o 
  11   2   4      298.70      310.25     22.34 o 
 -11   3   4      355.98      334.62     23.05 o 
 -10   3   4      157.38      160.79     14.92 o 
  -9   3   4     1644.48     1579.64     30.67 o 
  -8   3   4      386.10      373.69     13.44 o 
  -7   3   4       22.24       33.54     11.90 o 
  -6   3   4       88.23       72.48      7.74 o 
  -5   3   4     1466.12     1420.46     22.39 o 
  -4   3   4      536.62      601.37     20.75 o 
  -3   3   4       96.97      100.77      4.12 o 
  -2   3   4     8212.66     8576.09    100.56 o 
  -1   3   4     3147.63     3296.26     42.00 o 
   0   3   4      810.44      891.66     13.85 o 
   1   3   4     3142.82     3304.17     38.33 o 
   2   3   4     8218.36     8580.15    104.28 o 
   3   3   4       97.95      110.44      4.34 o 
   4   3   4      537.76      589.90     13.08 o 
   5   3   4     1460.42     1443.61     21.51 o 
   6   3   4       88.63       82.13      7.13 o 
   7   3   4       22.31       16.98      7.68 o 
   8   3   4      386.91      384.74     17.79 o 
   9   3   4     1646.46     1631.24     28.62 o 
  10   3   4      158.05      185.36     17.69 o 
  11   3   4      354.21      382.65     23.63 o 
 -10   4   4      454.75      440.73     20.53 o 
  -9   4   4       18.44       38.72     12.22 o 
  -8   4   4     1287.42     1231.66     25.89 o 
  -7   4   4      184.08      186.46     11.06 o 
  -6   4   4     1842.31     1853.84     30.27 o 
  -5   4   4      194.91      189.11     12.60 o 
  -4   4   4      273.22      294.13     12.24 o 
  -3   4   4     4942.17     5104.69     62.00 o 
  -2   4   4      622.27      623.37     10.75 o 
  -1   4   4     4064.35     4212.15     53.28 o 
   0   4   4        0.71       -2.96      3.85 o 
   1   4   4     4060.32     4257.03     48.87 o 
   2   4   4      626.42      644.45     12.99 o 
   3   4   4     4939.67     5149.79     53.41 o 
   4   4   4      274.27      267.08      8.55 o 
   5   4   4      192.77      188.02      9.56 o 
   6   4   4     1842.59     1849.06     26.57 o 
   7   4   4      182.57      196.74      9.87 o 
   8   4   4     1283.57     1250.68     23.30 o 
   9   4   4       17.86       14.82      9.41 o 
  10   4   4      453.72      469.36     24.01 o 
 -10   5   4      904.73      931.20     29.02 o 
  -9   5   4       35.55       27.87     11.23 o 
  -8   5   4     2226.68     2207.38     44.44 o 
  -7   5   4      131.78      148.74     10.81 o 
  -6   5   4      636.70      615.37     17.48 o 
  -5   5   4      391.29      379.00     13.99 o 
  -4   5   4      979.84     1000.84     36.14 o 
  -3   5   4     1340.02     1359.77     19.17 o 
  -2   5   4      538.04      558.33     10.32 o 
  -1   5   4     1040.19     1120.14     17.14 o 
   0   5   4     2513.24     2557.60     32.38 o 
   1   5   4     1036.44     1143.94     15.68 o 
   2   5   4      535.84      562.15     11.46 o 
   3   5   4     1337.30     1386.72     19.31 o 
   4   5   4      979.13      962.74     14.30 o 
   5   5   4      392.60      394.69     13.22 o 
   6   5   4      639.24      627.13     17.68 o 
   7   5   4      131.63      141.04      9.39 o 
   8   5   4     2230.90     2228.97     33.62 o 
   9   5   4       35.04       29.06      9.90 o 
  10   5   4      906.22      981.78     34.89 o 
 -10   6   4       73.17       57.24     20.46 o 
  -9   6   4      457.78      531.38     18.90 o 
  -8   6   4      230.98      223.30     13.26 o 
  -7   6   4     1185.08     1171.03     24.06 o 
  -6   6   4      201.37      228.71     13.42 o 
  -5   6   4     1409.86     1378.58     23.45 o 
  -4   6   4     1479.74     1494.99     20.23 o 
  -3   6   4     1357.42     1336.08     17.80 o 
  -2   6   4      840.26      852.78     14.06 o 
  -1   6   4     2697.61     2738.10     40.23 o 
   0   6   4     1244.59     1322.23     20.65 o 
   1   6   4     2701.95     2742.88     33.48 o 
   2   6   4      842.44      855.52     17.18 o 
   3   6   4     1352.86     1332.46     18.04 o 
   4   6   4     1476.23     1494.88     21.74 o 
   5   6   4     1403.22     1414.15     26.20 o 
   6   6   4      202.15      224.92      9.53 o 
   7   6   4     1180.75     1204.25     21.38 o 
   8   6   4      229.07      222.54     13.20 o 
   9   6   4      460.83      492.81     22.26 o 
  10   6   4       73.05       73.00     17.58 o 
  -9   7   4      446.97      444.59     20.28 o 
  -8   7   4       41.54       69.34     12.70 o 
  -7   7   4      294.65      301.76     12.78 o 
  -6   7   4      311.55      313.28     11.82 o 
  -5   7   4     3088.69     3044.59     39.36 o 
  -4   7   4      111.78      121.93      7.49 o 
  -3   7   4      324.24      312.95     11.34 o 
  -2   7   4      355.44      371.29     11.46 o 
  -1   7   4      806.48      823.69     15.04 o 
   0   7   4        0.14        0.01      4.61 o 
   1   7   4      804.62      824.07     15.17 o 
   2   7   4      349.80      380.66     11.93 o 
   3   7   4      321.86      310.78      8.37 o 
   4   7   4      110.33      118.41      7.15 o 
   5   7   4     3089.73     3078.55     39.78 o 
   6   7   4      313.30      334.66     14.88 o 
   7   7   4      296.64      297.58     13.35 o 
   8   7   4       42.25       57.25     11.25 o 
   9   7   4      445.81      426.63     20.34 o 
  -9   8   4      267.73      281.00     25.47 o 
  -8   8   4       83.77      104.74     19.97 o 
  -7   8   4       95.13       92.89     11.24 o 
  -6   8   4      896.03      877.98     20.96 o 
  -5   8   4      421.18      382.75     13.60 o 
  -4   8   4      501.22      491.67     17.52 o 
  -3   8   4      134.31      140.34     11.09 o 
  -2   8   4     2422.69     2356.27     49.80 o 
  -1   8   4      109.92       99.49      8.27 o 
   0   8   4     1230.16     1300.63     35.24 o 
   1   8   4      108.65      109.76     10.87 o 
   2   8   4     2417.63     2431.20     38.79 o 
   3   8   4      132.39      133.86      8.19 o 
   4   8   4      497.99      465.86     18.78 o 
   5   8   4      419.14      375.42     18.73 o 
   6   8   4      895.42      884.16     20.69 o 
   7   8   4       94.01      110.71     11.16 o 
   8   8   4       85.17       82.05     13.50 o 
   9   8   4      268.65      300.75     18.22 o 
  -8   9   4      288.03      274.49     17.71 o 
  -7   9   4      698.09      686.47     24.20 o 
  -6   9   4      473.79      473.32     18.45 o 
  -5   9   4      437.22      420.53     21.73 o 
  -4   9   4      931.70      914.00     24.68 o 
  -3   9   4      437.99      444.05     14.79 o 
  -2   9   4      150.47      138.59     13.06 o 
  -1   9   4       39.96       40.21      9.12 o 
   0   9   4       96.77       88.56      8.38 o 
   1   9   4       38.44       41.08      7.96 o 
   2   9   4      148.68      144.52     18.13 o 
   3   9   4      438.53      453.96     12.72 o 
   4   9   4      930.09      890.18     21.09 o 
   5   9   4      439.75      384.40     20.34 o 
   6   9   4      471.58      472.07     22.22 o 
   7   9   4      700.32      714.06     25.20 o 
   8   9   4      285.35      295.39     17.71 o 
  -6  10   4        2.50       -1.76     12.01 o 
  -5  10   4      969.39      950.05     43.52 o 
  -4  10   4       96.10       79.32     12.65 o 
  -3  10   4      347.14      346.66     19.57 o 
  -2  10   4       37.62       35.97     13.18 o 
  -1  10   4      619.06      623.43     28.29 o 
   0  10   4        0.17        6.30     11.24 o 
   1  10   4      620.69      636.92     22.19 o 
   2  10   4       37.65       41.24      7.84 o 
   3  10   4      344.92      344.62     35.70 o 
   4  10   4       94.22      100.00     30.12 o 
   5  10   4      976.22      946.72     96.73 o 
   6  10   4        2.51      -10.55     14.46 o 
  -5  11   4       62.12       43.09     12.72 o 
  -4  11   4       53.71       51.85     15.55 o 
  -3  11   4      588.90      622.16     20.49 o 
  -2  11   4      634.81      693.30     31.40 o 
  -1  11   4      326.32      286.01     43.29 o 
   0  11   4      361.45      391.88     23.11 o 
   1  11   4      329.08      307.86     87.00 o 
   2  11   4      635.72      612.21     22.97 o 
   3  11   4      591.97      548.99     35.47 o 
   4  11   4       53.34       49.96     20.82 o 
   5  11   4       60.94       35.94     21.30 o 
  -5  12   4      114.87      106.79     14.52 o 
  -4  12   4      490.09      472.85     35.49 o 
  -3  12   4      163.05      163.14     18.78 o 
  -2  12   4      438.17      488.83     18.64 o 
  -1  12   4       90.28       78.01     16.11 o 
   0  12   4      718.38      705.22     30.80 o 
   1  12   4       90.44       61.04     25.52 o 
   2  12   4      440.82      507.85     22.58 o 
   3  12   4      164.00      134.80     15.36 o 
   4  12   4      493.50      450.99     44.52 o 
   5  12   4      115.92      118.39     20.63 o 
  -2  13   4      880.09      864.70     36.64 o 
  -1  13   4      269.30      296.72     34.78 o 
   0  13   4      438.18      405.90     48.61 o 
   1  13   4      270.02      286.21     46.51 o 
   2  13   4      883.30      811.65     65.37 o 
   1   0   5      256.14      246.66      6.87 o 
   2   0   5     2716.81     2570.18     26.33 o 
   3   0   5      354.27      353.97      6.82 o 
   4   0   5     3619.89     3865.43     35.46 o 
   5   0   5      110.03      110.39      5.63 o 
   6   0   5     2460.37     2339.63     26.24 o 
   7   0   5       98.27       89.42      7.25 o 
   8   0   5     1715.24     1659.04     26.96 o 
   9   0   5        2.29        1.95     10.90 o 
  10   0   5      454.79      416.57     19.65 o 
  11   0   5        0.49      -11.50     12.72 o 
 -11   1   5       77.27       85.46     16.38 o 
 -10   1   5       54.97       66.25     13.92 o 
  -9   1   5      148.34      133.94     13.30 o 
  -8   1   5     1370.15     1306.16     25.99 o 
  -7   1   5     2694.11     2622.12     33.19 o 
  -6   1   5      505.92      510.71     12.11 o 
  -5   1   5      280.18      316.03      8.27 o 
  -4   1   5      627.76      554.49     10.36 o 
  -3   1   5      443.71      432.37      7.82 o 
  -2   1   5      139.20      162.94      4.69 o 
  -1   1   5      148.38      147.97      3.80 o 
   1   1   5      147.93      145.03      6.09 o 
   2   1   5      138.66      151.30      4.99 o 
   3   1   5      440.37      435.04      7.96 o 
   4   1   5      628.72      539.72      9.08 o 
   5   1   5      280.06      315.81      8.19 o 
   6   1   5      507.10      520.14     12.09 o 
   7   1   5     2691.95     2591.17     31.25 o 
   8   1   5     1370.84     1343.49     24.03 o 
   9   1   5      148.05      142.75     13.69 o 
  10   1   5       55.37       52.20     13.39 o 
  11   1   5       77.43       96.82     23.84 o 
 -11   2   5      107.13      113.30     15.91 o 
 -10   2   5      215.22      236.62     16.52 o 
  -9   2   5     1133.41     1106.57     25.74 o 
  -8   2   5        0.20       -8.77      8.77 o 
  -7   2   5      842.99      843.68     17.94 o 
  -6   2   5     1431.30     1398.91     19.28 o 
  -5   2   5      768.41      742.85     12.67 o 
  -4   2   5      136.72      124.14      5.28 o 
  -3   2   5      321.74      334.22      7.66 o 
  -2   2   5     2584.57     2854.99     28.36 o 
  -1   2   5     1665.46     1675.28     22.36 o 
   0   2   5      216.75      204.18     17.27 o 
   1   2   5     1664.56     1701.36     29.76 o 
   2   2   5     2582.78     2852.74     30.38 o 
   3   2   5      321.71      330.95      7.66 o 
   4   2   5      136.89      129.02      5.28 o 
   5   2   5      763.48      759.18     15.61 o 
   6   2   5     1432.44     1386.90     19.40 o 
   7   2   5      840.23      822.01     21.56 o 
   8   2   5        0.19        2.78      7.46 o 
   9   2   5     1129.40     1177.57     43.17 o 
  10   2   5      214.63      228.55     18.72 o 
  11   2   5      108.02       64.52     17.69 o 
 -11   3   5      506.12      542.73     30.25 o 
 -10   3   5       38.94       47.04     13.21 o 
  -9   3   5      898.15      856.49     22.32 o 
  -8   3   5      656.36      663.66     17.78 o 
  -7   3   5      633.81      607.04     15.44 o 
  -6   3   5      365.07      325.05     11.19 o 
  -5   3   5     2422.64     2321.46     28.30 o 
  -4   3   5      795.91      892.27     23.22 o 
  -3   3   5      983.13     1010.22     14.89 o 
  -2   3   5      924.62      897.38     13.73 o 
  -1   3   5      278.72      317.41      7.90 o 
   0   3   5      585.01      547.22     19.72 o 
   1   3   5      279.32      320.26      7.47 o 
   2   3   5      928.43      892.74     12.32 o 
   3   3   5      974.56      964.30     13.95 o 
   4   3   5      793.14      915.23     13.53 o 
   5   3   5     2425.62     2392.09     36.54 o 
   6   3   5      365.12      339.53     12.18 o 
   7   3   5      634.00      624.87     15.68 o 
   8   3   5      656.37      614.12     17.10 o 
   9   3   5      896.80      891.47     23.11 o 
  10   3   5       38.85       43.36     15.89 o 
  11   3   5      508.24      555.64     26.46 o 
 -10   4   5      634.90      618.12     24.53 o 
  -9   4   5      480.20      476.94     20.22 o 
  -8   4   5       32.89       34.66      8.55 o 
  -7   4   5      817.12      802.20     17.46 o 
  -6   4   5     1072.05     1103.70     19.52 o 
  -5   4   5      717.13      780.30     17.21 o 
  -4   4   5      890.26      944.70     21.44 o 
  -3   4   5      287.43      292.96      8.49 o 
  -2   4   5      959.49      974.19     15.65 o 
  -1   4   5     2751.27     3132.75     40.80 o 
   1   4   5     2756.04     3163.66     41.56 o 
   2   4   5      955.86      982.70     15.08 o 
   3   4   5      284.98      292.43      7.99 o 
   4   4   5      890.11      925.29     13.76 o 
   5   4   5      716.16      785.05     23.06 o 
   6   4   5     1072.29     1086.52     25.13 o 
   7   4   5      814.91      782.62     17.56 o 
   8   4   5       33.17       31.07      8.67 o 
   9   4   5      476.46      479.29     16.47 o 
  10   4   5      635.21      659.65     28.43 o 
 -10   5   5      258.18      260.05     17.67 o 
  -9   5   5       39.49       40.59     11.43 o 
  -8   5   5     1273.38     1268.74     26.68 o 
  -7   5   5       27.32       25.38      8.70 o 
  -6   5   5      818.20      796.56     27.12 o 
  -5   5   5      439.12      438.06     20.57 o 
  -4   5   5      604.71      595.37     12.69 o 
  -3   5   5      359.73      358.79      8.43 o 
  -2   5   5      720.50      749.02     13.43 o 
  -1   5   5      816.40      809.40     14.16 o 
   0   5   5     2423.21     2544.81     31.10 o 
   1   5   5      818.72      817.98     13.65 o 
   2   5   5      719.15      739.97     12.78 o 
   3   5   5      356.77      374.39     23.82 o 
   4   5   5      609.79      589.55     12.86 o 
   5   5   5      437.77      425.40     19.62 o 
   6   5   5      820.37      809.08     16.13 o 
   7   5   5       27.37       18.32      7.87 o 
   8   5   5     1270.27     1297.62     25.12 o 
   9   5   5       39.35       66.51     15.29 o 
  10   5   5      258.35      260.13     17.35 o 
 -10   6   5      779.20      796.42     32.77 o 
  -9   6   5      111.56      139.65     12.87 o 
  -8   6   5      170.65      161.30     12.07 o 
  -7   6   5      692.93      695.17     18.59 o 
  -6   6   5      224.72      224.97     15.34 o 
  -5   6   5      271.37      272.27     10.33 o 
  -4   6   5      199.74      200.57     10.16 o 
  -3   6   5      629.58      725.32     28.33 o 
  -2   6   5      100.76       89.47      5.30 o 
  -1   6   5     1134.88     1103.02     27.52 o 
   0   6   5     3241.42     3496.30     41.65 o 
   1   6   5     1127.78     1081.40     14.53 o 
   2   6   5       99.99       99.71      6.61 o 
   3   6   5      628.77      714.31     18.35 o 
   4   6   5      200.69      194.97      8.77 o 
   5   6   5      269.96      286.32     12.82 o 
   6   6   5      221.62      216.65     10.88 o 
   7   6   5      698.44      655.24     18.42 o 
   8   6   5      170.74      159.67     12.59 o 
   9   6   5      110.58      127.79     12.93 o 
  10   6   5      779.80      762.76     27.63 o 
  -9   7   5      284.15      256.46     17.48 o 
  -8   7   5      276.77      303.95     17.32 o 
  -7   7   5       11.16       17.43      8.78 o 
  -6   7   5       13.32       21.43      7.92 o 
  -5   7   5      177.78      176.20      9.32 o 
  -4   7   5     1170.73     1178.52     18.44 o 
  -3   7   5     1296.09     1327.66     24.77 o 
  -2   7   5      105.61      128.34      9.08 o 
  -1   7   5      350.28      340.92     10.01 o 
   0   7   5     1074.85     1071.23     19.17 o 
   1   7   5      352.47      373.76     11.45 o 
   2   7   5      106.62      111.28      7.57 o 
   3   7   5     1291.74     1283.33     19.44 o 
   4   7   5     1174.27     1171.34     18.67 o 
   5   7   5      178.64      171.58      8.69 o 
   6   7   5       13.48        6.36      9.10 o 
   7   7   5       11.45       -4.52      9.69 o 
   8   7   5      277.29      291.04     14.86 o 
   9   7   5      285.17      315.38     16.33 o 
  -9   8   5      353.39      355.23     30.01 o 
  -8   8   5      176.61      197.67     14.32 o 
  -7   8   5      170.97      194.57     13.02 o 
  -6   8   5      396.40      393.86     15.04 o 
  -5   8   5       13.03       10.20      8.85 o 
  -4   8   5      381.26      387.70     18.17 o 
  -3   8   5      891.24      842.69     24.17 o 
  -2   8   5     1915.05     1965.84     66.30 o 
  -1   8   5      633.79      618.67     17.90 o 
   0   8   5     2153.57     2101.97     35.12 o 
   1   8   5      632.15      642.59     15.15 o 
   2   8   5     1911.82     1917.97     37.73 o 
   3   8   5      890.01      852.48     17.51 o 
   4   8   5      378.10      387.37     22.27 o 
   5   8   5       13.42       13.34     11.12 o 
   6   8   5      399.50      412.67     19.57 o 
   7   8   5      171.59      174.20     15.74 o 
   8   8   5      176.83      198.20     21.24 o 
   9   8   5      354.83      382.43     19.79 o 
  -8   9   5       75.48       67.11     14.38 o 
  -7   9   5      163.88      202.79     15.14 o 
  -6   9   5      139.15      139.45     12.69 o 
  -5   9   5       84.26       98.49     11.04 o 
  -4   9   5     1324.64     1306.44     27.12 o 
  -3   9   5      487.93      487.32     19.76 o 
  -2   9   5     1210.19     1191.64     28.92 o 
  -1   9   5     1052.79     1032.11     26.43 o 
   0   9   5      221.43      210.78     12.33 o 
   1   9   5     1056.49     1100.86     23.10 o 
   2   9   5     1207.08     1209.59     27.46 o 
   3   9   5      487.26      488.92     12.86 o 
   4   9   5     1324.95     1315.85     26.39 o 
   5   9   5       86.52       65.52     10.01 o 
   6   9   5      139.17      136.25     16.24 o 
   7   9   5      164.94      184.44     14.75 o 
   8   9   5       76.73       60.22     13.46 o 
  -7  10   5     1146.03     1137.20     30.40 o 
  -6  10   5      167.23      193.38     16.55 o 
  -5  10   5      478.46      514.66     29.15 o 
  -4  10   5      106.44      121.32     16.90 o 
  -3  10   5      249.75      257.54     12.25 o 
  -2  10   5      686.42      609.06     55.96 o 
  -1  10   5     1104.66     1075.81     34.90 o 
   0  10   5     2671.60     2635.11     64.32 o 
   1  10   5     1099.55     1107.53     37.79 o 
   2  10   5      686.99      645.86    146.17 o 
   3  10   5      250.96      239.39     29.43 o 
   4  10   5      105.57       93.81     19.06 o 
   5  10   5      478.01      433.40     37.15 o 
   6  10   5      167.68      186.81     18.95 o 
   7  10   5     1144.53     1159.21     33.63 o 
  -5  11   5      146.23      133.18     14.25 o 
  -4  11   5      154.30      153.49     23.76 o 
  -3  11   5      977.28      966.79     25.55 o 
  -2  11   5      196.76      235.88     34.38 o 
  -1  11   5      483.73      448.75     47.12 o 
   0  11   5      719.23      732.63     29.82 o 
   1  11   5      482.60      429.36     91.16 o 
   2  11   5      197.11      213.21     28.34 o 
   3  11   5      977.48      918.75     30.40 o 
   4  11   5      153.78      139.59     25.59 o 
   5  11   5      146.20      108.57     22.23 o 
  -4  12   5        3.04        3.03     17.69 o 
  -3  12   5       90.82       86.30     18.05 o 
  -2  12   5      835.98      843.83     33.44 o 
  -1  12   5       57.10       40.53     15.11 o 
   0  12   5       71.52       39.30     18.36 o 
   1  12   5       56.81       63.59     28.96 o 
   2  12   5      838.72      817.93     57.72 o 
   3  12   5       90.87       81.79     23.76 o 
   4  12   5        3.19       14.28     13.89 o 
  -2  13   5     1132.43     1185.44     30.45 o 
  -1  13   5      146.37      170.32     23.57 o 
   0  13   5       98.08       62.64     21.95 o 
   1  13   5      145.57      161.12     20.03 o 
   2  13   5     1130.29     1122.72     35.20 o 
   1   0   6      438.61      417.69      8.38 o 
   2   0   6    11863.48    11528.27    110.00 o 
   3   0   6       83.07       83.73      4.12 o 
   4   0   6       10.98        1.61      3.88 o 
   5   0   6      478.70      508.81     12.45 o 
   6   0   6     3249.26     3090.01     38.10 o 
   7   0   6       56.11       51.21      7.53 o 
   8   0   6     2283.23     2172.58     32.41 o 
   9   0   6       26.92        9.01     10.80 o 
  10   0   6       15.74        6.20     12.46 o 
  11   0   6        0.13        1.54     13.38 o 
 -11   1   6       12.42       -1.74     13.17 o 
 -10   1   6        0.63        5.18     12.30 o 
  -9   1   6        9.41       12.75     10.96 o 
  -8   1   6      141.24      127.69      9.67 o 
  -7   1   6       36.90       31.96      7.22 o 
  -6   1   6      235.13      233.80      7.84 o 
  -5   1   6      962.97      976.43     13.90 o 
  -4   1   6     4256.69     4195.34     42.83 o 
  -3   1   6     1639.88     1363.19     15.99 o 
  -2   1   6     9595.19     8815.24    103.30 o 
  -1   1   6     5933.91     5572.36     57.88 o 
   0   1   6      640.33      653.46      8.63 o 
   1   1   6     5931.46     5547.40     58.88 o 
   2   1   6     9590.08     8878.05    111.86 o 
   3   1   6     1626.96     1365.56     18.68 o 
   4   1   6     4259.33     4230.74     40.29 o 
   5   1   6      967.85      962.75     14.76 o 
   6   1   6      235.70      231.75      8.30 o 
   7   1   6       37.46       45.09      7.10 o 
   8   1   6      139.01      132.11     10.02 o 
   9   1   6        9.18        8.69      9.67 o 
  10   1   6        0.53       -5.53     11.99 o 
  11   1   6       13.06        3.03     15.11 o 
 -11   2   6      100.61      123.82     15.91 o 
 -10   2   6      296.52      306.53     17.63 o 
  -9   2   6      311.96      299.18     14.63 o 
  -8   2   6      146.92      139.28     19.02 o 
  -7   2   6     1372.08     1328.09     20.84 o 
  -6   2   6      501.18      470.89     11.66 o 
  -5   2   6     4090.60     4036.37     42.26 o 
  -4   2   6      294.49      328.49      8.27 o 
  -3   2   6      371.83      410.41     10.67 o 
  -2   2   6     7996.16     8135.07     77.43 o 
  -1   2   6    31831.15    31227.39    333.18 o 
   0   2   6      511.09      587.57     18.34 o 
   1   2   6    31818.90    30514.20    877.10 o 
   2   2   6     7987.19     8267.41     84.12 o 
   3   2   6      369.79      402.18      8.27 o 
   4   2   6      296.33      338.20      8.17 o 
   5   2   6     4082.97     4052.37     42.33 o 
   6   2   6      499.50      463.31     12.38 o 
   7   2   6     1376.24     1338.69     22.80 o 
   8   2   6      146.07      140.99     10.13 o 
   9   2   6      313.20      310.28     29.86 o 
  10   2   6      297.12      287.17     29.89 o 
  11   2   6      100.72      107.88     18.36 o 
 -11   3   6      341.10      376.46     23.03 o 
 -10   3   6      459.74      510.22     19.65 o 
  -9   3   6      527.82      509.42     18.20 o 
  -8   3   6       79.94       90.61      9.14 o 
  -7   3   6      466.64      484.21     14.37 o 
  -6   3   6       35.81       29.40      6.70 o 
  -5   3   6       71.76       52.30      7.21 o 
  -4   3   6       11.37       10.71      4.52 o 
  -3   3   6     5611.75     5397.47     52.79 o 
  -2   3   6      880.21      730.81     15.89 o 
  -1   3   6     9397.07     9522.00    104.59 o 
   0   3   6       57.04       32.96      5.71 o 
   1   3   6     9387.30     9735.15    151.70 o 
   2   3   6      878.78      737.25     10.81 o 
   3   3   6     5611.45     5391.32     73.90 o 
   4   3   6       10.11       11.65      4.64 o 
   5   3   6       71.12       61.57      6.27 o 
   6   3   6       35.59       35.54      6.75 o 
   7   3   6      464.28      490.32     14.53 o 
   8   3   6       80.06       76.92      9.23 o 
   9   3   6      526.26      526.52     18.60 o 
  10   3   6      459.75      467.06     23.72 o 
  11   3   6      342.32      382.12     23.66 o 
 -10   4   6      251.59      310.28     18.46 o 
  -9   4   6      465.21      493.83     23.00 o 
  -8   4   6       12.85       -4.71      8.11 o 
  -7   4   6      405.18      377.26     12.59 o 
  -6   4   6     2062.67     2076.47     29.55 o 
  -5   4   6      466.58      456.62     15.96 o 
  -4   4   6     3265.18     3300.16     40.62 o 
  -3   4   6     3906.85     4166.85     43.93 o 
  -2   4   6      673.53      642.22     10.54 o 
  -1   4   6     2643.98     3098.00     45.17 o 
   1   4   6     2637.79     3118.35     37.44 o 
   2   4   6      673.32      636.13     12.34 o 
   3   4   6     3900.49     4082.90     47.68 o 
   4   4   6     3264.00     3338.86     34.45 o 
   5   4   6      463.85      499.53     11.33 o 
   6   4   6     2064.22     2107.89     26.97 o 
   7   4   6      404.44      380.73     12.95 o 
   8   4   6       13.19        6.28      8.56 o 
   9   4   6      464.77      483.71     16.42 o 
  10   4   6      251.22      229.06     19.61 o 
 -10   5   6      794.65      848.90     27.39 o 
  -9   5   6      466.84      499.00     20.59 o 
  -8   5   6      765.68      800.48     20.93 o 
  -7   5   6       13.59       17.83      8.86 o 
  -6   5   6     1007.93      948.27     20.28 o 
  -5   5   6     1073.58     1067.09     20.43 o 
  -4   5   6      876.78      839.71     17.21 o 
  -3   5   6      854.58      833.95     13.02 o 
  -2   5   6     9008.84     9324.33    112.62 o 
  -1   5   6       26.77       16.99      5.50 o 
   0   5   6       96.91       92.04      7.47 o 
   1   5   6       27.12       30.41      3.68 o 
   2   5   6     9010.41     9327.42    105.86 o 
   3   5   6      856.55      843.99     15.35 o 
   4   5   6      877.56      863.17     15.17 o 
   5   5   6     1070.14     1036.83     17.42 o 
   6   5   6     1010.88     1002.40     20.21 o 
   7   5   6       13.48       14.06      7.63 o 
   8   5   6      762.55      800.85     18.85 o 
   9   5   6      467.45      523.31     17.24 o 
  10   5   6      794.18      796.06     26.24 o 
 -10   6   6      289.60      323.93     19.07 o 
  -9   6   6      238.32      230.43     14.74 o 
  -8   6   6      334.34      329.87     14.61 o 
  -7   6   6      449.26      477.48     16.58 o 
  -6   6   6       79.46       67.69      8.72 o 
  -5   6   6     2215.93     2163.78     35.21 o 
  -4   6   6     2349.63     2415.09     29.33 o 
  -3   6   6      382.55      400.58     12.23 o 
  -2   6   6      198.25      179.16     11.44 o 
  -1   6   6      327.29      310.93     15.48 o 
   0   6   6      653.52      774.01     21.01 o 
   1   6   6      330.89      318.60      8.45 o 
   2   6   6      197.94      181.21      9.34 o 
   3   6   6      381.76      420.51      9.78 o 
   4   6   6     2345.85     2387.60     31.24 o 
   5   6   6     2226.57     2140.15     34.38 o 
   6   6   6       79.10       75.38      9.20 o 
   7   6   6      447.64      473.06     18.22 o 
   8   6   6      334.07      322.37     15.00 o 
   9   6   6      236.58      250.04     15.26 o 
  10   6   6      289.48      362.02     25.40 o 
  -9   7   6      154.21      135.43     15.49 o 
  -8   7   6      158.10      178.52     17.46 o 
  -7   7   6      222.59      224.16     11.89 o 
  -6   7   6      274.02      278.10     17.45 o 
  -5   7   6      667.81      645.41     20.21 o 
  -4   7   6     1583.74     1631.57     21.59 o 
  -3   7   6     6415.38     6406.63     80.83 o 
  -2   7   6        5.06        1.85      6.49 o 
  -1   7   6      446.19      467.41     17.64 o 
   0   7   6       77.55       70.39      9.45 o 
   1   7   6      444.68      485.34     17.18 o 
   2   7   6        5.10        3.10      5.95 o 
   3   7   6     6433.60     6464.72    123.01 o 
   4   7   6     1585.41     1640.23     23.44 o 
   5   7   6      665.32      628.11     14.96 o 
   6   7   6      276.19      275.06     18.01 o 
   7   7   6      223.26      223.68     12.62 o 
   8   7   6      157.01      176.32     13.10 o 
   9   7   6      154.08      151.00     13.96 o 
  -9   8   6      101.93      102.26     16.24 o 
  -8   8   6      839.31      878.77     32.98 o 
  -6   8   6      501.51      499.06     16.61 o 
  -5   8   6      116.67      100.41     13.44 o 
  -4   8   6      753.59      684.06     16.44 o 
  -3   8   6      132.49      122.76     15.04 o 
  -2   8   6      430.40      411.11     18.14 o 
  -1   8   6     2731.36     2696.98     50.46 o 
   0   8   6      788.48      792.14     32.52 o 
   1   8   6     2730.24     2735.54     39.54 o 
   2   8   6      435.57      439.70     16.55 o 
   3   8   6      134.10      136.87      6.93 o 
   4   8   6      754.10      697.45     16.21 o 
   5   8   6      117.04       91.18     12.13 o 
   6   8   6      500.84      470.42     19.69 o 
   8   8   6      838.92      857.52     26.49 o 
   9   8   6      102.55       88.89     15.15 o 
  -8   9   6      136.59      181.06     19.90 o 
  -6   9   6      104.36       92.15     12.01 o 
  -5   9   6      630.43      626.59     19.76 o 
  -4   9   6     1436.18     1376.10     27.90 o 
  -3   9   6       52.98       30.08     10.56 o 
  -2   9   6      745.17      714.43     22.62 o 
  -1   9   6      181.06      187.33     21.43 o 
   0   9   6      121.06      114.75     11.55 o 
   1   9   6      181.89      177.14     15.83 o 
   2   9   6      746.88      718.74     20.72 o 
   3   9   6       53.01       38.85      7.16 o 
   4   9   6     1442.52     1344.21     30.78 o 
   5   9   6      628.97      607.11     27.70 o 
   6   9   6      104.94       80.68     12.79 o 
   8   9   6      137.62      161.73     21.51 o 
  -7  10   6     1170.40     1180.53     31.07 o 
  -6  10   6       78.87      108.06     16.69 o 
  -5  10   6       89.55       97.54     11.60 o 
  -4  10   6       59.87       49.84     13.26 o 
  -3  10   6      186.56      195.92     18.79 o 
  -2  10   6      426.73      427.83     25.89 o 
  -1  10   6       45.25       40.92     10.51 o 
   0  10   6     3058.79     3012.31    127.58 o 
   1  10   6       45.42       21.36     13.17 o 
   2  10   6      426.58      406.57     31.86 o 
   3  10   6      187.75      178.85     15.50 o 
   4  10   6       60.68       54.75     15.91 o 
   5  10   6       88.61       98.77     22.91 o 
   6  10   6       78.28       70.53     13.19 o 
   7  10   6     1168.14     1173.01     34.32 o 
  -5  11   6      174.11      192.44     15.44 o 
  -4  11   6      173.67      143.88     17.92 o 
  -3  11   6       47.25       40.18     14.89 o 
  -2  11   6       13.58        5.13     13.55 o 
  -1  11   6       70.20       53.56     20.38 o 
   0  11   6       72.35       40.97     14.06 o 
   1  11   6       69.94       71.53     16.89 o 
   2  11   6       13.41       -1.62     17.48 o 
   3  11   6       47.35       26.36     12.54 o 
   4  11   6      172.86      156.31     30.32 o 
   5  11   6      173.99      151.11     31.09 o 
  -4  12   6      153.20      148.68     14.32 o 
  -3  12   6        4.23      -11.05     11.93 o 
  -2  12   6      672.69      639.91     44.03 o 
  -1  12   6      170.30      163.59     39.62 o 
   0  12   6        4.54        6.02     18.28 o 
   1  12   6      170.64      172.41     25.65 o 
   2  12   6      672.52      639.29     67.04 o 
   3  12   6        4.23      -12.30     12.30 o 
   4  12   6      155.21      147.62     21.68 o 
  -2  13   6      126.78      163.69     26.78 o 
  -1  13   6      164.53      162.67     53.08 o 
   0  13   6      440.83      411.39     85.74 o 
   1  13   6      164.60      158.59     64.39 o 
   2  13   6      126.60      157.94     31.32 o 
   1   0   7      291.60      280.56      7.62 o 
   2   0   7      450.60      464.75     11.45 o 
   3   0   7      411.42      435.31      8.22 o 
   4   0   7      416.31      357.78      8.19 o 
   5   0   7       48.94       49.87      5.15 o 
   6   0   7     2439.73     2387.34     26.74 o 
   7   0   7      111.61      113.07      8.46 o 
   8   0   7      628.38      607.03     16.70 o 
   9   0   7       10.24        7.45     12.57 o 
  10   0   7     1016.64      981.87     28.06 o 
  11   0   7        6.56        9.91     13.98 o 
 -11   1   7       58.78       79.03     15.33 o 
 -10   1   7       30.80       23.36     12.90 o 
  -9   1   7      528.72      499.05     19.79 o 
  -8   1   7     1032.20     1048.20     20.90 o 
  -7   1   7     2991.72     2989.45     39.69 o 
  -6   1   7     2627.29     2614.03     28.86 o 
  -5   1   7     1106.01     1112.77     15.05 o 
  -4   1   7     1201.69     1249.26     15.80 o 
  -3   1   7      184.31      186.73      5.44 o 
  -2   1   7     7716.02     7819.59     79.64 o 
  -1   1   7     1193.91     1094.34     14.56 o 
   0   1   7     1491.09     1537.53     25.80 o 
   1   1   7     1193.25     1084.32     13.61 o 
   2   1   7     7711.33     7716.26     86.51 o 
   3   1   7      181.86      174.83      6.17 o 
   4   1   7     1202.83     1213.77     14.91 o 
   5   1   7     1110.54     1146.39     16.14 o 
   6   1   7     2630.93     2642.87     30.58 o 
   7   1   7     2987.54     2991.98     34.89 o 
   8   1   7     1033.57     1039.46     21.08 o 
   9   1   7      527.24      505.89     18.41 o 
  10   1   7       30.97       30.34     14.79 o 
  11   1   7       58.46       64.56     18.22 o 
 -11   2   7      848.23      844.25     30.63 o 
 -10   2   7       26.73       34.32     13.07 o 
  -9   2   7     1428.68     1417.86     28.43 o 
  -8   2   7       31.19       39.02     10.84 o 
  -7   2   7       76.51       65.02      7.49 o 
  -6   2   7     3651.32     3695.79     40.41 o 
  -5   2   7     1234.15     1155.60     16.51 o 
  -4   2   7     2931.52     3083.86     32.72 o 
  -3   2   7      547.23      476.70      8.63 o 
  -2   2   7     1398.13     1496.03     16.51 o 
  -1   2   7      795.83      843.73     11.99 o 
   0   2   7      386.12      369.23     10.26 o 
   1   2   7      794.55      833.31     18.16 o 
   2   2   7     1392.82     1483.09     17.59 o 
   3   2   7      547.46      476.07      9.15 o 
   4   2   7     2925.37     3119.90     35.18 o 
   5   2   7     1231.66     1203.78     16.69 o 
   6   2   7     3650.97     3738.50     43.48 o 
   7   2   7       75.49       78.62      9.93 o 
   8   2   7       30.83       25.80      8.67 o 
   9   2   7     1419.58     1376.62     31.85 o 
  10   2   7       26.74        6.62     14.38 o 
  11   2   7      848.63      899.69     33.24 o 
 -11   3   7      299.29      294.00     19.11 o 
 -10   3   7       82.19       63.67     12.49 o 
  -9   3   7        8.88       -3.79      9.91 o 
  -8   3   7     1241.84     1169.45     24.63 o 
  -7   3   7     2000.04     1959.92     29.26 o 
  -6   3   7     1301.93     1283.99     19.65 o 
  -5   3   7      157.89      150.83      7.23 o 
  -4   3   7     2895.10     3041.60     34.38 o 
  -3   3   7     3430.07     3454.38     34.83 o 
  -2   3   7       10.73        9.72      4.00 o 
  -1   3   7     1375.22     1497.40     20.93 o 
   1   3   7     1379.78     1503.00     28.44 o 
   2   3   7       11.32       11.50      3.09 o 
   3   3   7     3421.72     3459.64     54.16 o 
   4   3   7     2900.09     3085.58     36.97 o 
   5   3   7      158.55      150.80      6.77 o 
   6   3   7     1302.68     1320.29     19.90 o 
   7   3   7     2003.95     1931.78     29.24 o 
   8   3   7     1241.01     1182.54     23.05 o 
   9   3   7        9.65       10.80     10.20 o 
  10   3   7       81.21       72.42     16.40 o 
  11   3   7      301.45      326.61     22.51 o 
 -10   4   7      882.20      913.61     35.59 o 
  -9   4   7      357.68      352.96     15.57 o 
  -8   4   7      502.12      487.17     15.57 o 
  -7   4   7     1084.01     1033.06     19.85 o 
  -6   4   7      245.78      248.93      9.74 o 
  -5   4   7     3597.83     3765.14     46.20 o 
  -4   4   7     4430.81     4400.35     47.66 o 
  -3   4   7     1024.21     1067.30     14.26 o 
  -2   4   7       16.13       18.94      4.64 o 
  -1   4   7     1464.37     1495.18     21.32 o 
   0   4   7      945.99      973.20     21.38 o 
   1   4   7     1461.37     1485.04     24.53 o 
   2   4   7       15.40       20.23      4.35 o 
   3   4   7     1021.25     1058.95     21.05 o 
   4   4   7     4432.03     4368.29     70.61 o 
   5   4   7     3593.99     3780.66     41.90 o 
   6   4   7      246.39      239.48      8.86 o 
   7   4   7     1079.76     1059.24     20.08 o 
   8   4   7      500.84      504.25     15.53 o 
   9   4   7      354.98      372.75     14.61 o 
  10   4   7      881.13      927.81     32.00 o 
 -10   5   7      437.90      436.21     21.14 o 
  -9   5   7       98.78       94.97     13.67 o 
  -8   5   7      433.30      418.23     16.32 o 
  -7   5   7      198.40      195.49     11.23 o 
  -6   5   7      908.93      903.74     23.21 o 
  -5   5   7      923.57      920.03     18.93 o 
  -4   5   7      743.49      727.08     13.93 o 
  -3   5   7      364.38      348.84      8.26 o 
  -2   5   7     1159.47     1172.66     18.60 o 
  -1   5   7     1272.43     1244.15     20.06 o 
   0   5   7     3351.49     3571.90     46.92 o 
   1   5   7     1271.44     1251.68     23.28 o 
   2   5   7     1163.91     1174.22     18.99 o 
   3   5   7      362.87      348.06     10.46 o 
   4   5   7      743.56      719.45     14.20 o 
   5   5   7      921.31      945.33     20.40 o 
   6   5   7      911.27      882.54     17.10 o 
   7   5   7      199.88      190.41      9.97 o 
   8   5   7      436.12      474.18     17.74 o 
   9   5   7       97.97      106.22     11.30 o 
  10   5   7      439.49      411.42     24.22 o 
 -10   6   7      484.45      439.25     20.99 o 
  -9   6   7      333.46      330.61     16.03 o 
  -8   6   7       54.44       48.45     10.49 o 
  -7   6   7      479.00      491.77     21.82 o 
  -6   6   7      192.80      204.22     10.77 o 
  -5   6   7     3303.99     3175.17     45.21 o 
  -4   6   7      999.09      992.49     17.06 o 
  -3   6   7     6282.06     6446.62     79.91 o 
  -2   6   7     3499.65     3561.35     51.03 o 
  -1   6   7       44.70       48.28      8.67 o 
   0   6   7     1144.84     1175.48     19.48 o 
   1   6   7       44.57       49.42      4.60 o 
   2   6   7     3498.05     3553.25     69.49 o 
   3   6   7     6290.93     6341.03     79.37 o 
   4   6   7     1000.24      989.94     18.68 o 
   5   6   7     3298.03     3269.17     44.99 o 
   6   6   7      190.10      211.64     11.08 o 
   7   6   7      477.84      500.00     17.04 o 
   8   6   7       54.40       48.90     10.74 o 
   9   6   7      333.13      327.31     16.42 o 
  10   6   7      483.53      456.14     32.19 o 
  -9   7   7      327.81      346.58     18.85 o 
  -8   7   7      322.32      309.44     14.51 o 
  -7   7   7      323.10      322.82     13.61 o 
  -6   7   7       39.33       42.44      8.03 o 
  -5   7   7      642.52      638.64     14.74 o 
  -4   7   7      345.88      362.72     11.65 o 
  -3   7   7     2709.97     2712.91     37.61 o 
  -2   7   7      700.46      680.05     16.17 o 
  -1   7   7      301.41      302.43     10.45 o 
   0   7   7     1102.65     1138.29     19.29 o 
   1   7   7      302.42      306.46     15.28 o 
   2   7   7      700.14      657.25     13.41 o 
   3   7   7     2706.40     2735.07     34.19 o 
   4   7   7      341.83      349.41     11.84 o 
   5   7   7      640.86      637.10     14.71 o 
   6   7   7       40.51       28.44      8.56 o 
   7   7   7      325.22      338.74     15.89 o 
   8   7   7      322.91      361.43     20.40 o 
   9   7   7      329.40      329.40     19.01 o 
  -8   8   7      438.85      454.54     18.11 o 
  -7   8   7      306.99      313.54     15.78 o 
  -6   8   7      259.74      232.60     14.08 o 
  -5   8   7      261.36      259.85     18.52 o 
  -4   8   7     2575.15     2512.38     37.43 o 
  -3   8   7       68.69       78.76     10.95 o 
  -2   8   7     2201.65     2101.11     64.28 o 
  -1   8   7      957.93      916.70     25.74 o 
   0   8   7       63.49       63.79      9.63 o 
   1   8   7      961.76      955.83     20.84 o 
   2   8   7     2213.88     2170.31     40.12 o 
   3   8   7       68.32       73.84      7.54 o 
   4   8   7     2571.38     2464.08     47.93 o 
   5   8   7      260.76      259.90     10.99 o 
   6   8   7      256.29      223.80     16.58 o 
   7   8   7      309.94      326.62     22.90 o 
   8   8   7      440.54      464.96     29.54 o 
  -8   9   7      110.99      114.14     15.66 o 
  -6   9   7      332.84      348.48     17.12 o 
  -5   9   7      295.91      288.75     14.30 o 
  -4   9   7      506.16      456.32     15.93 o 
  -3   9   7      388.78      410.81     18.39 o 
  -2   9   7      437.20      429.62     24.70 o 
  -1   9   7      798.10      736.55     22.29 o 
   0   9   7      584.42      597.84     20.76 o 
   1   9   7      805.94      746.30     25.99 o 
   2   9   7      434.91      416.95     33.98 o 
   3   9   7      388.92      388.77     12.78 o 
   4   9   7      503.13      419.23     18.35 o 
   5   9   7      296.69      289.50     27.90 o 
   6   9   7      332.20      322.90     22.35 o 
   8   9   7      110.58      132.52     14.85 o 
  -6  10   7      128.70      137.73     13.59 o 
  -5  10   7      167.87      171.42     27.88 o 
  -4  10   7      171.22      181.52     11.92 o 
  -3  10   7      399.79      406.65     20.31 o 
  -2  10   7      235.30      249.41     15.56 o 
  -1  10   7      611.93      597.61     24.24 o 
   0  10   7      117.96       86.15     11.70 o 
   1  10   7      611.26      640.84     38.33 o 
   2  10   7      236.40      244.55     17.48 o 
   3  10   7      397.72      371.55     15.77 o 
   4  10   7      170.04      156.98     20.53 o 
   5  10   7      167.97      159.28     18.76 o 
   6  10   7      130.98      131.38     14.27 o 
  -5  11   7      527.09      528.22     19.29 o 
  -4  11   7      717.58      676.34     49.63 o 
  -3  11   7      101.03       77.04     35.49 o 
  -2  11   7      378.81      346.01     53.01 o 
  -1  11   7      366.99      378.06     35.57 o 
   0  11   7      463.75      514.12     46.41 o 
   1  11   7      367.67      377.57     42.37 o 
   2  11   7      379.02      338.02     75.23 o 
   3  11   7      102.87       88.51     20.52 o 
   4  11   7      715.91      665.06     86.64 o 
   5  11   7      528.11      533.25     63.34 o 
  -4  12   7       96.82      105.94     13.60 o 
  -3  12   7      369.53      347.88     36.81 o 
  -2  12   7      826.73      864.39     35.42 o 
  -1  12   7       27.15        6.98     15.14 o 
   0  12   7     2009.17     2106.63     58.95 o 
   1  12   7       27.31        5.97     30.48 o 
   2  12   7      820.00      816.98     58.84 o 
   3  12   7      368.42      325.57     38.44 o 
   4  12   7       98.31      113.58     18.38 o 
  -2  13   7        7.86       15.09     26.55 o 
  -1  13   7      350.38      341.66     33.34 o 
   0  13   7      897.07      984.71     39.55 o 
   1  13   7      348.08      322.57     78.07 o 
   2  13   7        7.54        0.92     16.52 o 
   0   0   8     2715.05     2658.08     95.64 o 
   1   0   8      526.47      517.02     10.23 o 
   2   0   8     2370.58     2470.08     29.77 o 
   3   0   8        0.01       -3.53      3.53 o 
   4   0   8       54.76       65.66      4.57 o 
   5   0   8      560.55      593.09     10.96 o 
   6   0   8      340.63      280.33     10.59 o 
   7   0   8        0.06       -6.73      6.73 o 
   8   0   8     3430.84     3256.68     43.88 o 
   9   0   8        7.79        7.47     10.62 o 
  10   0   8       65.50      100.07     13.99 o 
  11   0   8        1.49        2.37     13.71 o 
 -11   1   8       14.95       32.52     14.27 o 
 -10   1   8      488.99      455.24     20.32 o 
  -9   1   8       80.21       66.10      9.81 o 
  -8   1   8      218.86      230.30     11.20 o 
  -7   1   8      431.17      391.84     12.62 o 
  -6   1   8       32.05       41.96      6.82 o 
  -5   1   8     3235.66     3236.19     34.92 o 
  -4   1   8     1766.13     1864.98     21.55 o 
  -3   1   8      490.07      527.71     10.56 o 
  -2   1   8     1974.62     1916.67     22.09 o 
  -1   1   8     2497.09     2638.63     31.52 o 
   0   1   8      205.34      216.20      5.20 o 
   1   1   8     2500.45     2659.82     29.48 o 
   2   1   8     1968.44     1925.84     26.85 o 
   3   1   8      489.38      529.27     20.36 o 
   4   1   8     1765.30     1826.49     23.05 o 
   5   1   8     3232.40     3181.40     34.95 o 
   6   1   8       31.51       31.19      6.82 o 
   7   1   8      430.74      430.01     12.19 o 
   8   1   8      219.36      222.61     11.03 o 
   9   1   8       80.63       82.54     11.14 o 
  10   1   8      490.48      471.55     23.61 o 
  11   1   8       15.14       27.44     16.45 o 
 -11   2   8      293.95      293.30     19.09 o 
 -10   2   8        4.34        2.58     12.23 o 
  -9   2   8      328.94      347.78     15.22 o 
  -8   2   8      575.52      536.86     16.20 o 
  -7   2   8     1514.10     1419.38     21.74 o 
  -6   2   8     1682.76     1609.87     21.47 o 
  -5   2   8      190.71      192.97      7.30 o 
  -4   2   8        7.91       -3.53      4.32 o 
  -2   2   8     2838.55     3070.67     31.23 o 
   2   2   8     2842.79     3069.91     33.27 o 
   4   2   8        7.71       -4.61      4.61 o 
   5   2   8      189.97      193.67      7.38 o 
   6   2   8     1685.40     1650.44     23.46 o 
   7   2   8     1510.00     1409.46     23.73 o 
   8   2   8      575.31      581.33     20.73 o 
   9   2   8      327.60      333.68     18.54 o 
  10   2   8        4.15       -1.54     13.77 o 
  11   2   8      292.02      324.63     22.54 o 
 -10   3   8      150.92      149.80     13.82 o 
  -9   3   8      741.82      714.86     23.74 o 
  -8   3   8       72.71       61.32      9.94 o 
  -7   3   8     1011.17      962.95     17.55 o 
  -6   3   8     3552.19     3438.81     40.18 o 
  -5   3   8      329.70      333.98      9.91 o 
  -4   3   8       68.43       82.80      5.16 o 
  -3   3   8      527.15      520.59      9.50 o 
  -2   3   8      183.10      215.92     12.46 o 
  -1   3   8      346.45      378.51     14.27 o 
   0   3   8      370.91      308.77     13.91 o 
   1   3   8      342.06      376.80     12.43 o 
   2   3   8      184.21      216.22      8.55 o 
   3   3   8      524.69      514.64     15.90 o 
   4   3   8       67.28       80.49      5.67 o 
   5   3   8      325.78      330.37      9.20 o 
   6   3   8     3555.66     3411.42     43.76 o 
   7   3   8     1010.71      936.39     19.06 o 
   8   3   8       73.11       95.69      9.67 o 
   9   3   8      743.20      744.11     21.23 o 
  10   3   8      151.85      179.43     18.34 o 
 -10   4   8       58.62       72.52     14.39 o 
  -9   4   8      579.88      601.68     23.67 o 
  -8   4   8      232.62      234.63     11.52 o 
  -7   4   8      106.08      101.39      8.77 o 
  -6   4   8      108.68      115.15      8.20 o 
  -5   4   8     2273.37     2192.56     27.02 o 
  -4   4   8      949.68      936.78     14.75 o 
  -3   4   8     1031.70     1044.14     16.26 o 
  -2   4   8      245.60      218.79      9.78 o 
  -1   4   8      519.25      540.38     12.12 o 
   0   4   8       62.10       54.45      6.75 o 
   1   4   8      515.18      547.95     12.74 o 
   2   4   8      247.52      211.76      9.71 o 
   3   4   8     1025.88     1039.00     15.70 o 
   4   4   8      946.52      933.09     17.71 o 
   5   4   8     2271.20     2194.19     32.42 o 
   6   4   8      107.52      103.27      7.75 o 
   7   4   8      105.57       98.97      8.69 o 
   8   4   8      229.77      228.00     11.50 o 
   9   4   8      580.02      592.62     19.75 o 
  10   4   8       58.03       69.36     16.16 o 
 -10   5   8      818.94      854.66     27.37 o 
  -9   5   8       44.08       68.83     13.44 o 
  -8   5   8      133.17      119.22     11.64 o 
  -7   5   8      207.50      212.73     12.00 o 
  -6   5   8     1667.61     1618.51     30.26 o 
  -5   5   8       37.74       35.15      8.01 o 
  -4   5   8     1826.97     1806.43     33.71 o 
  -3   5   8      141.21      141.60      7.63 o 
  -2   5   8      415.03      422.40     10.98 o 
  -1   5   8      483.60      471.60     13.30 o 
   0   5   8      124.57      140.36     10.71 o 
   1   5   8      485.63      462.15     12.44 o 
   2   5   8      411.13      436.67      9.19 o 
   3   5   8      142.23      147.34      5.80 o 
   4   5   8     1820.72     1844.72     24.91 o 
   5   5   8       38.19       41.57      5.69 o 
   6   5   8     1675.65     1597.78     24.37 o 
   7   5   8      208.11      198.16     10.09 o 
   8   5   8      133.99      116.27     10.03 o 
   9   5   8       43.89       44.04     10.27 o 
  10   5   8      818.97      823.66     32.74 o 
 -10   6   8        4.86      -11.00     13.00 o 
  -9   6   8        2.01      -11.32     11.99 o 
  -8   6   8      248.55      270.75     14.04 o 
  -7   6   8       12.21       14.56      9.57 o 
  -6   6   8        3.34        6.23      8.56 o 
  -5   6   8      373.31      355.62     12.46 o 
  -4   6   8     2236.58     2282.59     32.35 o 
  -3   6   8     4680.11     4699.53     60.29 o 
  -2   6   8      600.76      592.79     13.07 o 
  -1   6   8      625.08      627.72     17.97 o 
   0   6   8       59.53       62.56      6.54 o 
   1   6   8      625.97      684.28     32.05 o 
   2   6   8      602.06      589.01     15.64 o 
   3   6   8     4666.48     4653.72     55.12 o 
   4   6   8     2231.74     2239.06     33.27 o 
   5   6   8      375.84      341.59     19.95 o 
   6   6   8        3.40        2.23      8.07 o 
   7   6   8       11.99        8.05      9.17 o 
   8   6   8      247.29      250.10     13.83 o 
   9   6   8        1.86       -9.90     11.37 o 
  10   6   8        5.00        0.04     16.11 o 
  -9   7   8      289.30      291.26     15.58 o 
  -8   7   8       60.09       78.61     11.27 o 
  -7   7   8       74.46       69.17      9.82 o 
  -6   7   8     1140.74     1142.58     26.24 o 
  -5   7   8        7.00        4.58      6.70 o 
  -4   7   8      198.07      188.98      9.93 o 
  -3   7   8      271.43      271.16     10.45 o 
  -2   7   8     1832.87     1820.89     41.46 o 
  -1   7   8      781.95      803.78     28.94 o 
   0   7   8      499.76      511.85     13.29 o 
   1   7   8      773.62      805.96     14.90 o 
   2   7   8     1836.84     1821.24     30.62 o 
   3   7   8      271.69      258.65     13.25 o 
   4   7   8      199.52      192.71      9.60 o 
   5   7   8        6.35        5.77      8.34 o 
   6   7   8     1139.00     1114.66     25.68 o 
   7   7   8       74.77       58.27     11.57 o 
   8   7   8       59.64       64.46     13.05 o 
   9   7   8      287.87      288.39     17.97 o 
  -8   8   8      196.45      223.46     18.16 o 
  -7   8   8      816.68      818.50     22.34 o 
  -6   8   8      763.07      706.66     27.99 o 
  -5   8   8       93.62       98.77     13.55 o 
  -4   8   8     1345.16     1334.37     23.60 o 
  -3   8   8      578.39      594.43     21.50 o 
  -2   8   8     4000.83     3869.70     88.00 o 
  -1   8   8       98.16       86.72     10.63 o 
   0   8   8     1117.30     1124.67     27.66 o 
   1   8   8       98.51      113.86     16.18 o 
   2   8   8     3994.18     4103.47     61.67 o 
   3   8   8      579.19      583.71     14.28 o 
   4   8   8     1347.27     1333.91     29.60 o 
   5   8   8       93.84       96.54     12.14 o 
   6   8   8      764.85      737.28     34.76 o 
   7   8   8      816.71      810.20     24.15 o 
   8   8   8      197.61      201.98     15.82 o 
  -8   9   8        2.46        6.51     13.47 o 
  -6   9   8      458.67      456.85     19.14 o 
  -5   9   8      550.58      522.10     28.36 o 
  -4   9   8      617.10      654.05     18.77 o 
  -3   9   8      639.68      592.62     30.39 o 
  -2   9   8      465.05      525.68     32.16 o 
  -1   9   8      534.46      545.13     25.02 o 
   0   9   8     1001.44      975.47     25.81 o 
   1   9   8      531.85      519.12     20.58 o 
   2   9   8      463.51      471.69     22.86 o 
   3   9   8      638.62      617.70     15.12 o 
   4   9   8      617.48      603.98     28.61 o 
   5   9   8      549.80      548.49     25.91 o 
   6   9   8      455.04      512.17     21.85 o 
   8   9   8        2.24        8.41     12.55 o 
  -6  10   8      184.41      159.03     14.09 o 
  -5  10   8      415.70      420.60     17.93 o 
  -4  10   8      312.84      313.40     14.52 o 
  -3  10   8     1038.17     1007.65     29.43 o 
  -2  10   8      266.34      252.77     21.16 o 
  -1  10   8      624.28      648.90     31.91 o 
   0  10   8      276.75      237.03     15.17 o 
   1  10   8      628.27      627.88     23.32 o 
   2  10   8      265.86      257.63     43.77 o 
   3  10   8     1041.47      977.05     42.53 o 
   4  10   8      315.81      311.79     38.30 o 
   5  10   8      418.87      401.89     35.01 o 
   6  10   8      184.55      164.16     18.39 o 
  -5  11   8      965.72      986.73     43.95 o 
  -4  11   8      169.96      162.54     21.81 o 
  -3  11   8      186.99      182.68     32.03 o 
  -2  11   8      562.47      569.89     28.69 o 
  -1  11   8      746.45      773.25     36.62 o 
   0  11   8        7.00        4.98     15.79 o 
   1  11   8      747.04      785.14     33.57 o 
   2  11   8      558.68      509.60     88.39 o 
   3  11   8      185.91      189.89     25.67 o 
   4  11   8      169.89      161.63     34.17 o 
   5  11   8      966.76      988.25     35.25 o 
  -4  12   8      616.53      588.88     23.47 o 
  -3  12   8      101.08      110.54     23.25 o 
  -2  12   8       43.17       37.64     33.07 o 
  -1  12   8       40.83       28.61     17.69 o 
   0  12   8      487.01      549.99     30.95 o 
   1  12   8       40.05       14.79     36.29 o 
   2  12   8       45.37       52.96     36.16 o 
   3  12   8      103.26       99.21     30.71 o 
   4  12   8      617.41      616.54     27.86 o 
  -1  13   8      134.40      112.71     29.87 o 
   0  13   8     1583.47     1642.70    117.37 o 
   1  13   8      133.76       89.30     25.78 o 
   1   0   9      791.35      778.59     13.28 o 
   3   0   9      286.96      286.65      7.73 o 
   4   0   9      203.63      179.45      7.20 o 
   5   0   9      300.26      296.60      8.02 o 
   6   0   9      371.21      362.27     10.53 o 
   7   0   9       49.41       25.01      7.29 o 
   8   0   9      866.20      851.79     18.90 o 
   9   0   9        3.48       -9.16      9.16 o 
  10   0   9       39.87       49.64     13.35 o 
  11   0   9        1.63      -15.38     15.38 o 
 -11   1   9      126.96      115.32     16.30 o 
 -10   1   9       38.97       46.72     14.75 o 
  -9   1   9       30.20       23.85      9.35 o 
  -8   1   9       26.81       26.34      8.58 o 
  -7   1   9     1191.33     1195.92     21.37 o 
  -6   1   9     3131.54     3080.03     35.15 o 
  -5   1   9     3573.37     3608.41     38.66 o 
  -4   1   9     3247.21     3136.03     33.54 o 
  -3   1   9      537.54      598.08     12.03 o 
  -2   1   9    12395.69    13133.86    144.63 o 
  -1   1   9    12581.72    12948.27    189.58 o 
   0   1   9    17324.09    16691.60    172.90 o 
   1   1   9    12579.84    12697.52    143.77 o 
   2   1   9    12406.78    13091.39    144.49 o 
   3   1   9      535.50      597.26     11.72 o 
   4   1   9     3248.28     3194.72     39.27 o 
   5   1   9     3565.68     3591.91     41.54 o 
   6   1   9     3126.93     3172.75     37.94 o 
   7   1   9     1193.14     1218.89     20.21 o 
   8   1   9       26.83       23.77      9.69 o 
   9   1   9       29.87       27.20     11.39 o 
  10   1   9       39.17       29.87     14.96 o 
  11   1   9      126.58      128.44     18.74 o 
 -11   2   9       80.47       99.72     18.42 o 
 -10   2   9       12.21       13.96     12.49 o 
  -9   2   9      543.28      532.76     18.87 o 
  -8   2   9      713.40      727.09     17.63 o 
  -7   2   9     1917.25     1884.53     31.38 o 
  -6   2   9      885.15      887.87     15.52 o 
  -5   2   9      298.82      294.03      8.71 o 
  -4   2   9      235.36      262.28      8.79 o 
  -2   2   9     2997.28     2949.18     30.21 o 
   2   2   9     2996.84     2937.09     30.65 o 
   3   2   9     1608.49     1389.21     19.13 o 
   4   2   9      237.31      267.22      8.07 o 
   5   2   9      298.62      308.80      9.54 o 
   6   2   9      886.89      879.74     19.38 o 
   7   2   9     1911.97     1902.08     28.98 o 
   8   2   9      711.17      689.31     25.84 o 
   9   2   9      546.33      556.23     26.16 o 
  10   2   9       11.97       12.90     14.45 o 
  11   2   9       79.46       68.03     23.29 o 
 -10   3   9       80.85       60.95     12.58 o 
  -9   3   9       88.50       96.18     11.66 o 
  -8   3   9     1047.64      972.44     22.60 o 
  -7   3   9      347.02      324.76     10.79 o 
  -6   3   9     1742.93     1742.05     24.37 o 
  -5   3   9     2424.94     2507.05     30.18 o 
  -4   3   9      172.24      188.07      7.56 o 
  -3   3   9      739.82      816.36     11.62 o 
  -2   3   9      689.06      692.19     12.64 o 
  -1   3   9     8249.43     8251.51    111.52 o 
   0   3   9    12738.05    13061.48    207.12 o 
   1   3   9     8246.66     8019.39    130.84 o 
   2   3   9      688.53      684.33     15.12 o 
   3   3   9      736.13      811.50     13.50 o 
   4   3   9      172.58      186.18      6.85 o 
   5   3   9     2421.13     2453.42     28.26 o 
   6   3   9     1738.68     1794.49     26.45 o 
   7   3   9      344.71      335.03     12.10 o 
   8   3   9     1046.61     1015.44     20.95 o 
   9   3   9       89.02       93.22     11.73 o 
  10   3   9       80.63       97.54     16.43 o 
 -10   4   9      247.50      242.93     15.22 o 
  -9   4   9      322.90      325.67     14.89 o 
  -8   4   9     1081.54     1083.11     21.91 o 
  -7   4   9      453.36      430.09     14.05 o 
  -6   4   9      373.82      380.67     11.08 o 
  -5   4   9      272.60      261.39      8.89 o 
  -4   4   9     5547.56     5600.68     77.01 o 
  -3   4   9     5891.98     6059.25     73.95 o 
  -2   4   9     8149.55     8148.84     89.90 o 
  -1   4   9     2523.25     2478.28     33.29 o 
   0   4   9        9.04       12.58      6.54 o 
   1   4   9     2518.13     2482.33     59.08 o 
   2   4   9     8144.66     8087.91     97.72 o 
   3   4   9     5895.11     6111.81     69.08 o 
   4   4   9     5549.83     5550.13     59.64 o 
   5   4   9      275.24      253.94      8.47 o 
   6   4   9      372.38      376.71     11.21 o 
   7   4   9      450.61      431.29     13.75 o 
   8   4   9     1082.20     1092.59     21.98 o 
   9   4   9      321.35      329.83     15.34 o 
  10   4   9      248.22      260.78     19.55 o 
 -10   5   9      164.28      180.97     16.82 o 
  -9   5   9      469.84      466.87     22.39 o 
  -8   5   9      286.41      293.02     13.97 o 
  -7   5   9      811.83      875.46     28.49 o 
  -6   5   9      311.22      326.35     12.97 o 
  -5   5   9      259.44      252.07     10.54 o 
  -4   5   9     1727.92     1747.08     42.10 o 
  -3   5   9     1678.96     1796.86     22.21 o 
  -2   5   9      443.94      439.49      9.57 o 
  -1   5   9     1482.69     1626.03     28.09 o 
   0   5   9     5552.02     5681.63     80.44 o 
   1   5   9     1481.64     1638.54     27.70 o 
   2   5   9      446.35      478.04     11.44 o 
   3   5   9     1677.74     1825.15     23.75 o 
   4   5   9     1737.35     1813.72     24.59 o 
   5   5   9      260.60      265.06      8.33 o 
   6   5   9      305.57      315.07     10.65 o 
   7   5   9      809.31      861.65     38.07 o 
   8   5   9      286.57      277.86     12.08 o 
   9   5   9      471.00      506.07     19.05 o 
  10   5   9      165.32      166.01     22.67 o 
  -9   6   9      563.73      579.62     23.07 o 
  -8   6   9        0.63       -9.67      9.67 o 
  -7   6   9      757.44      690.31     18.94 o 
  -6   6   9      332.00      345.16     13.10 o 
  -5   6   9     1178.23     1169.93     20.53 o 
  -4   6   9      757.84      728.92     21.03 o 
  -3   6   9     5955.26     5955.67     81.19 o 
  -2   6   9     6256.74     6378.27     79.47 o 
  -1   6   9     4771.66     4909.71     71.54 o 
   0   6   9        7.60       10.41      7.06 o 
   1   6   9     4772.65     4709.28    188.32 o 
   2   6   9     6250.92     6366.56     80.88 o 
   3   6   9     5967.11     5930.01     70.29 o 
   4   6   9      757.89      743.42     16.32 o 
   5   6   9     1176.96     1180.77     24.53 o 
   6   6   9      331.20      319.95     12.69 o 
   7   6   9      760.09      686.72     19.11 o 
   8   6   9        0.61       -9.88      9.88 o 
   9   6   9      564.05      565.08     23.35 o 
  -9   7   9      106.44      109.59     14.11 o 
  -8   7   9      600.84      626.03     20.02 o 
  -7   7   9      106.90      119.32     11.02 o 
  -6   7   9      258.51      267.66     11.25 o 
  -5   7   9     1417.16     1384.63     24.10 o 
  -4   7   9       59.00       54.70      7.35 o 
  -3   7   9      176.34      181.86     14.37 o 
  -2   7   9     1033.64     1069.99     24.36 o 
  -1   7   9      211.02      235.17     17.92 o 
   0   7   9       89.70      109.58      8.42 o 
   1   7   9      214.19      238.10     10.59 o 
   2   7   9     1034.84     1050.84     33.82 o 
   3   7   9      176.36      164.55      6.39 o 
   4   7   9       60.10       58.60      9.01 o 
   5   7   9     1427.18     1402.88     24.85 o 
   6   7   9      258.80      257.64     16.85 o 
   7   7   9      105.88      115.10     12.58 o 
   8   7   9      602.02      563.27     21.84 o 
   9   7   9      106.87      116.48     15.16 o 
  -8   8   9       60.85       69.04     12.62 o 
  -7   8   9       85.01       99.27     13.51 o 
  -6   8   9     1156.32     1186.97     28.10 o 
  -5   8   9      189.63      191.71     12.59 o 
  -4   8   9     1761.10     1698.67     27.44 o 
  -3   8   9      591.55      582.36     26.70 o 
  -2   8   9     1441.20     1418.21     33.38 o 
  -1   8   9     1435.46     1451.88     33.87 o 
   0   8   9       19.77       19.01      6.27 o 
   1   8   9     1435.33     1428.48     27.22 o 
   2   8   9     1441.74     1489.42     34.60 o 
   3   8   9      591.79      600.09     14.29 o 
   4   8   9     1765.98     1667.73     41.29 o 
   5   8   9      189.63      187.54     11.46 o 
   6   8   9     1154.71     1104.55     26.29 o 
   7   8   9       84.90       73.66     12.67 o 
   8   8   9       61.18       54.80     13.41 o 
  -8   9   9       21.35       -5.95     13.12 o 
  -7   9   9      479.39      451.67     20.75 o 
  -6   9   9      828.61      856.34     25.53 o 
  -5   9   9       13.70        6.05     13.65 o 
  -4   9   9      489.63      462.85     16.82 o 
  -3   9   9      101.54      105.90     13.02 o 
  -2   9   9      258.76      271.63     36.58 o 
  -1   9   9       62.09       60.45     11.46 o 
   0   9   9        5.62       -2.36      9.69 o 
   1   9   9       62.17       64.77     20.93 o 
   2   9   9      261.27      259.46     25.13 o 
   3   9   9      103.66       80.50      9.44 o 
   4   9   9      489.57      479.00     18.71 o 
   5   9   9       13.67        7.99     16.16 o 
   6   9   9      831.63      877.89     57.10 o 
   7   9   9      476.28      522.08     24.33 o 
   8   9   9       21.82       18.89     19.69 o 
  -7  10   9        8.84        7.46     12.82 o 
  -6  10   9       42.12       50.96     12.47 o 
  -5  10   9      936.44      915.34     24.97 o 
  -4  10   9        0.61        4.96      9.43 o 
  -3  10   9      535.07      539.15     44.93 o 
  -2  10   9      117.52      102.32     13.00 o 
  -1  10   9      103.40      116.67     23.24 o 
   0  10   9       37.08       34.81     11.39 o 
   1  10   9      104.16      100.82     16.66 o 
   2  10   9      118.20      109.09     15.07 o 
   3  10   9      533.37      525.94     41.53 o 
   4  10   9        0.69       12.16      9.94 o 
   5  10   9      933.59      921.16     49.07 o 
   6  10   9       42.18       58.60     18.40 o 
   7  10   9        9.22        4.57     13.90 o 
  -5  11   9      364.61      379.35     17.43 o 
  -4  11   9      231.60      262.82     14.38 o 
  -3  11   9       31.37       28.71     16.62 o 
  -2  11   9      178.31      135.84     31.58 o 
  -1  11   9       56.36       58.56     17.14 o 
   0  11   9       64.86       42.76     15.56 o 
   1  11   9       56.34       55.88     27.07 o 
   2  11   9      176.96      141.50     50.64 o 
   3  11   9       31.23       27.14     20.31 o 
   4  11   9      229.60      227.15     39.61 o 
   5  11   9      363.64      369.76     23.30 o 
  -4  12   9      395.07      402.73     28.61 o 
  -3  12   9       62.75       39.21     21.74 o 
  -2  12   9       47.68       10.71     33.03 o 
  -1  12   9      185.45      175.84     24.12 o 
   0  12   9      109.05       86.61     18.04 o 
   1  12   9      185.05      174.41     65.12 o 
   2  12   9       48.26       19.18     22.23 o 
   3  12   9       61.78       52.82     34.58 o 
   4  12   9      393.76      386.04     22.61 o 
  -1  13   9      353.76      321.47     45.52 o 
   0  13   9        0.68       -4.35     23.81 o 
   1  13   9      352.74      308.37     46.54 o 
   0   0  10     2826.66     2803.75     47.81 o 
   1   0  10      612.83      600.32     11.55 o 
   2   0  10     4454.50     4428.88     51.15 o 
   3   0  10        1.00        0.00      4.99 o 
   4   0  10       16.16        7.67      4.88 o 
   5   0  10       62.11       67.80      5.70 o 
   6   0  10     2181.66     2071.88     25.85 o 
   7   0  10       84.48       93.19      8.08 o 
   8   0  10     2534.58     2506.19     36.41 o 
   9   0  10        4.37        1.79      9.47 o 
  10   0  10        9.12       17.20     14.50 o 
  11   0  10       33.33       39.34     16.64 o 
 -11   1  10      361.84      395.59     20.61 o 
 -10   1  10      672.63      704.39     29.01 o 
  -9   1  10      461.68      428.76     15.58 o 
  -8   1  10      306.99      278.24     12.04 o 
  -7   1  10      382.05      350.35     11.79 o 
  -6   1  10      749.93      748.78     14.22 o 
  -5   1  10     5508.80     5548.61     56.66 o 
  -4   1  10    14437.73    14761.08    150.68 o 
  -3   1  10     3919.43     3911.36     42.48 o 
  -2   1  10      225.35      239.13      7.63 o 
  -1   1  10      834.64      922.46     11.61 o 
   0   1  10      714.85      737.99      9.99 o 
   1   1  10      836.08      886.21     13.50 o 
   2   1  10      226.29      218.76      8.15 o 
   3   1  10     3928.84     3860.54     46.13 o 
   4   1  10    14430.40    14707.56    163.78 o 
   5   1  10     5503.89     5573.20     60.91 o 
   6   1  10      751.78      773.74     15.41 o 
   7   1  10      381.97      354.19     12.31 o 
   8   1  10      308.94      296.71     13.44 o 
   9   1  10      462.70      440.02     18.41 o 
  10   1  10      673.58      704.96     29.06 o 
  11   1  10      360.50      357.66     23.78 o 
 -10   2  10        5.25        5.85     12.65 o 
  -9   2  10      440.51      415.59     14.77 o 
  -8   2  10      689.66      695.11     17.46 o 
  -7   2  10     2172.22     2130.61     31.15 o 
  -6   2  10      173.63      164.66      8.67 o 
  -5   2  10     1234.50     1152.09     16.72 o 
  -4   2  10      745.27      746.59     15.41 o 
  -3   2  10     1008.21     1004.55     14.33 o 
  -2   2  10     2767.39     2994.61     30.65 o 
   0   2  10     3556.64     3858.68     45.27 o 
   2   2  10     2761.59     2926.37     33.41 o 
   3   2  10     1001.61      968.98     15.38 o 
   4   2  10      746.50      770.28     13.37 o 
   5   2  10     1237.33     1167.33     18.12 o 
   6   2  10      175.48      179.06      9.64 o 
   7   2  10     2172.64     2158.20     31.69 o 
   8   2  10      688.39      668.26     19.57 o 
   9   2  10      439.30      454.51     22.86 o 
  10   2  10        5.28        2.95     15.42 o 
 -10   3  10      215.10      198.60     16.88 o 
  -9   3  10     1072.59     1056.01     25.03 o 
  -8   3  10      794.71      783.90     18.39 o 
  -7   3  10      222.79      219.85      9.37 o 
  -6   3  10     1248.04     1218.52     19.26 o 
  -5   3  10     1683.46     1739.88     21.80 o 
  -4   3  10      985.21      953.62     14.72 o 
  -3   3  10      518.49      548.91      9.37 o 
  -1   3  10     1974.29     2097.85     31.85 o 
   0   3  10        6.74       14.24      8.29 o 
   1   3  10     1972.20     2051.13     38.02 o 
   3   3  10      522.17      572.83     10.26 o 
   4   3  10      982.44      956.16     15.10 o 
   5   3  10     1679.86     1740.41     21.86 o 
   6   3  10     1246.00     1216.04     20.90 o 
   7   3  10      222.31      234.75     10.85 o 
   8   3  10      795.30      778.76     21.32 o 
   9   3  10     1073.96     1073.56     25.18 o 
  10   3  10      214.61      203.13     18.64 o 
 -10   4  10      288.20      258.71     18.74 o 
  -9   4  10      376.50      382.80     16.74 o 
  -8   4  10      403.05      379.73     14.76 o 
  -7   4  10      305.16      325.59     10.80 o 
  -6   4  10     2838.69     2789.79     34.06 o 
  -5   4  10      472.32      483.25     14.73 o 
  -4   4  10      751.39      733.50     12.06 o 
  -3   4  10     2021.78     2095.53     23.76 o 
  -2   4  10      546.41      526.02     10.74 o 
  -1   4  10     1716.79     1794.11     25.37 o 
   0   4  10     1115.83     1261.00     58.28 o 
   1   4  10     1712.97     1758.19     34.72 o 
   2   4  10      549.85      529.19     19.00 o 
   3   4  10     2021.03     2137.61     27.11 o 
   4   4  10      752.76      711.37     12.62 o 
   5   4  10      473.73      475.05     12.78 o 
   6   4  10     2842.80     2788.58     37.09 o 
   7   4  10      302.69      314.69     11.73 o 
   8   4  10      404.00      390.91     14.00 o 
   9   4  10      375.72      373.08     16.11 o 
  10   4  10      287.63      306.91     34.32 o 
 -10   5  10      673.84      710.31     34.08 o 
  -9   5  10      202.38      206.42     15.90 o 
  -8   5  10     1087.73     1099.64     25.08 o 
  -7   5  10      198.76      195.48     11.78 o 
  -6   5  10      275.91      261.68     11.77 o 
  -5   5  10      850.38      817.73     19.21 o 
  -4   5  10      280.32      283.04      8.39 o 
  -3   5  10     2698.52     2629.50     28.79 o 
  -2   5  10      994.14     1031.91     23.05 o 
  -1   5  10      272.17      263.27     11.88 o 
   0   5  10     1115.80     1180.15     34.14 o 
   1   5  10      271.59      247.52     20.56 o 
   2   5  10      993.18     1046.57     15.68 o 
   3   5  10     2689.98     2749.34     55.52 o 
   4   5  10      273.91      288.05      9.96 o 
   5   5  10      851.55      844.79     18.17 o 
   6   5  10      272.93      270.75      9.78 o 
   7   5  10      198.32      203.04     10.32 o 
   8   5  10     1090.39     1134.15     23.41 o 
   9   5  10      201.66      216.36     16.00 o 
  10   5  10      673.24      688.51     30.08 o 
  -9   6  10      496.05      572.23     24.12 o 
  -8   6  10      305.74      330.87     21.16 o 
  -7   6  10     1377.35     1327.29     29.20 o 
  -6   6  10      494.75      469.43     15.66 o 
  -5   6  10     2001.47     1987.04     29.02 o 
  -4   6  10     2201.00     2174.30     29.32 o 
  -3   6  10     1130.26     1173.02     44.16 o 
  -2   6  10     1026.88     1050.38     31.82 o 
  -1   6  10     4028.75     4097.53     61.01 o 
   0   6  10     2857.47     2908.83     48.56 o 
   1   6  10     4038.81     4079.97     71.89 o 
   2   6  10     1028.23     1026.18     18.09 o 
   3   6  10     1129.19     1130.50     17.43 o 
   4   6  10     2205.31     2217.69     32.70 o 
   5   6  10     1998.75     2011.99     30.91 o 
   6   6  10      494.52      469.35     15.81 o 
   7   6  10     1376.18     1325.91     26.46 o 
   8   6  10      304.64      284.98     14.63 o 
   9   6  10      498.71      521.59     19.74 o 
  -9   7  10      470.25      506.78     30.48 o 
  -8   7  10       36.62       37.95     10.82 o 
  -7   7  10        6.98        7.41      8.62 o 
  -6   7  10      677.05      664.07     16.64 o 
  -5   7  10      875.97      873.55     17.78 o 
  -4   7  10      832.29      783.53     13.83 o 
  -3   7  10      494.00      480.11     27.11 o 
  -2   7  10     1289.92     1328.46     46.27 o 
  -1   7  10      135.09      124.57     12.82 o 
   0   7  10       13.82       14.14      7.50 o 
   1   7  10      135.74      116.04     13.80 o 
   2   7  10     1286.36     1314.27     48.32 o 
   3   7  10      491.72      456.68     11.38 o 
   4   7  10      834.00      770.29     24.70 o 
   5   7  10      877.38      867.33     22.50 o 
   6   7  10      678.06      672.71     20.67 o 
   7   7  10        7.56       -6.04     10.36 o 
   8   7  10       37.13       39.12     12.97 o 
   9   7  10      468.19      468.34     31.28 o 
  -8   8  10      175.82      174.50     16.89 o 
  -7   8  10      905.81      925.51     27.49 o 
  -6   8  10      792.05      778.86     34.62 o 
  -5   8  10        2.91       -5.18      7.96 o 
  -4   8  10      454.30      496.29     17.88 o 
  -3   8  10     1572.77     1482.22     28.39 o 
  -2   8  10     1664.17     1642.76     29.89 o 
  -1   8  10       52.69       62.40     12.06 o 
   0   8  10     4311.90     4400.41     68.40 o 
   1   8  10       51.97       51.20      8.12 o 
   2   8  10     1663.33     1701.38     39.62 o 
   3   8  10     1573.57     1519.19     28.80 o 
   4   8  10      452.02      484.33     18.55 o 
   5   8  10        2.86        3.31     14.05 o 
   6   8  10      788.57      765.09     25.44 o 
   7   8  10      907.31      895.40     25.53 o 
   8   8  10      173.90      177.97     15.65 o 
  -8   9  10       74.84       72.09     14.94 o 
  -7   9  10      664.92      651.02     28.27 o 
  -6   9  10      283.46      267.96     16.04 o 
  -5   9  10      640.78      613.10     31.62 o 
  -4   9  10     1023.43      990.60     29.84 o 
  -3   9  10      530.53      522.78     35.53 o 
  -2   9  10      243.94      233.46     15.20 o 
  -1   9  10      605.72      610.51     23.51 o 
   0   9  10      217.21      210.03     22.95 o 
   1   9  10      600.49      683.39     23.68 o 
   2   9  10      245.48      247.45     28.59 o 
   3   9  10      535.00      526.13     14.49 o 
   4   9  10     1025.94      955.64     25.97 o 
   5   9  10      642.30      620.44     22.96 o 
   6   9  10      285.22      267.58     17.20 o 
   7   9  10      667.79      666.95     26.95 o 
   8   9  10       73.84       70.91     16.03 o 
  -7  10  10       21.65       11.00     13.27 o 
  -5  10  10      587.61      567.55     21.25 o 
  -4  10  10      145.01      149.27     20.16 o 
  -3  10  10      120.44      123.26     19.12 o 
  -2  10  10      390.85      409.48     19.73 o 
  -1  10  10      632.78      597.95     30.42 o 
   0  10  10       37.02       51.73     12.06 o 
   1  10  10      632.92      618.51     23.71 o 
   2  10  10      389.94      391.76     23.27 o 
   3  10  10      120.04      159.13     28.82 o 
   4  10  10      143.55      142.40     12.60 o 
   5  10  10      585.48      582.12     47.08 o 
   6  10  10      113.52      342.31    102.73 o 
   7  10  10       21.20       11.60     14.40 o 
  -5  11  10       93.94      111.88     22.85 o 
  -4  11  10        0.43       -9.53      9.53 o 
  -3  11  10      492.65      502.99     34.73 o 
  -2  11  10      690.47      666.66     55.53 o 
  -1  11  10      108.38       89.47     17.23 o 
   0  11  10      465.05      453.20     27.63 o 
   1  11  10      108.16       95.26     29.31 o 
   2  11  10      695.37      726.49    169.50 o 
   3  11  10      495.26      482.24     58.19 o 
   4  11  10        0.45        3.20     34.31 o 
   5  11  10       94.40      123.48     33.13 o 
  -4  12  10      546.17      560.53     22.01 o 
  -3  12  10       20.96       -2.67     18.08 o 
  -2  12  10      212.33      257.00     23.35 o 
  -1  12  10      540.06      556.95     83.94 o 
   0  12  10      402.02      423.42     28.52 o 
   1  12  10      539.24      538.09     39.80 o 
   2  12  10      212.69      223.55     66.17 o 
   3  12  10       20.89       17.39     23.05 o 
   4  12  10      544.70      516.25     41.19 o 
   0  13  10       76.61       52.11     35.65 o 
   1   0  11      438.55      415.33      9.58 o 
   2   0  11     3678.37     3596.26     51.98 o 
   3   0  11        9.57        5.51      4.81 o 
   4   0  11    15298.06    16232.70    179.98 o 
   5   0  11        0.78        0.26      6.15 o 
   6   0  11      222.76      211.02      9.33 o 
   7   0  11        0.43       -1.84      6.78 o 
   8   0  11      279.09      275.41     12.20 o 
   9   0  11        0.13       -7.37     10.79 o 
  10   0  11      317.93      276.57     23.69 o 
  11   0  11       21.88       -6.25     15.79 o 
 -11   1  11        9.07       22.88     19.85 o 
 -10   1  11       16.90       35.40     12.65 o 
  -9   1  11      286.44      270.70     12.99 o 
  -8   1  11      247.02      252.83     14.20 o 
  -7   1  11     2681.97     2585.43     35.98 o 
  -6   1  11     3388.95     3393.96     37.87 o 
  -5   1  11      415.21      451.22     17.32 o 
  -4   1  11      204.92      209.92      7.38 o 
  -3   1  11     1343.55     1427.81     20.48 o 
  -2   1  11      650.63      738.41     12.52 o 
  -1   1  11      458.30      446.63      8.27 o 
   1   1  11      460.66      461.93      9.20 o 
   2   1  11      649.73      731.19     16.68 o 
   3   1  11     1346.87     1453.29     21.97 o 
   4   1  11      201.94      204.28      8.04 o 
   5   1  11      414.92      492.45     32.40 o 
   6   1  11     3386.22     3398.88     40.77 o 
   7   1  11     2682.37     2642.61     36.66 o 
   8   1  11      245.62      256.66     13.02 o 
   9   1  11      285.67      247.20     15.52 o 
  10   1  11       16.75       12.14     14.64 o 
  11   1  11        8.88        7.59     16.07 o 
 -10   2  11      626.64      640.35     24.20 o 
  -9   2  11      173.92      156.05     11.31 o 
  -8   2  11      114.52       98.24      9.72 o 
  -7   2  11      353.16      362.78     16.90 o 
  -6   2  11     3489.37     3355.69     37.45 o 
  -5   2  11      139.96      157.86      7.17 o 
  -4   2  11      755.75      810.03     13.78 o 
  -3   2  11     3762.82     3905.10     49.66 o 
  -2   2  11     3744.92     4029.23     44.03 o 
  -1   2  11     1141.97     1118.30     14.75 o 
   0   2  11     1180.09     1164.06     13.69 o 
   1   2  11     1146.07     1157.78     14.72 o 
   2   2  11     3743.50     4072.21     48.03 o 
   3   2  11     3762.06     3961.66     46.75 o 
   4   2  11      758.38      826.19     18.49 o 
   5   2  11      137.12      151.15      9.07 o 
   6   2  11     3492.39     3336.80     40.25 o 
   7   2  11      351.04      331.78     12.09 o 
   8   2  11      115.47      129.66     13.03 o 
   9   2  11      171.82      178.32     20.17 o 
  10   2  11      628.28      664.92     27.98 o 
 -10   3  11       53.02       52.74     12.06 o 
  -9   3  11      149.81      141.54     12.50 o 
  -8   3  11     1604.08     1508.77     25.94 o 
  -7   3  11      215.50      215.48      9.39 o 
  -6   3  11       65.20       56.67      6.83 o 
  -5   3  11     1020.28      949.92     16.00 o 
  -4   3  11     1760.17     1819.07     20.60 o 
  -3   3  11      752.47      756.86     10.82 o 
  -2   3  11      636.59      642.90     10.55 o 
  -1   3  11      512.15      522.53     14.00 o 
   0   3  11      129.06      162.56     10.52 o 
   1   3  11      507.50      544.98     13.79 o 
   2   3  11      641.01      648.31     19.65 o 
   3   3  11      747.63      760.24     12.33 o 
   4   3  11     1763.73     1825.96     23.35 o 
   5   3  11     1020.42      967.53     17.85 o 
   6   3  11       65.84       61.70      7.90 o 
   7   3  11      213.49      227.10     10.93 o 
   8   3  11     1603.99     1577.19     29.22 o 
   9   3  11      148.49      140.24     13.07 o 
  10   3  11       52.73       76.39     16.19 o 
 -10   4  11       24.55       21.41     11.88 o 
  -9   4  11       81.89       79.05     11.59 o 
  -8   4  11       94.91      103.39     10.66 o 
  -7   4  11     2171.26     2144.49     29.18 o 
  -6   4  11      402.99      393.62     11.41 o 
  -5   4  11     2255.21     2202.01     27.66 o 
  -4   4  11     2738.00     2723.11     29.52 o 
  -3   4  11      139.11      150.45      5.80 o 
  -2   4  11      499.05      473.69     13.62 o 
  -1   4  11      106.66      135.13      9.48 o 
   0   4  11        5.67       -1.46      6.63 o 
   1   4  11      107.45      142.15     11.41 o 
   2   4  11      498.62      505.08      9.62 o 
   3   4  11      138.76      145.07      6.66 o 
   4   4  11     2744.82     2677.92     31.32 o 
   5   4  11     2257.05     2217.24     29.87 o 
   6   4  11      399.70      393.11     12.33 o 
   7   4  11     2172.57     2172.48     31.85 o 
   8   4  11       95.16      101.66     10.07 o 
   9   4  11       81.39       83.80     11.65 o 
  10   4  11       24.17       24.71     15.21 o 
 -10   5  11       85.06       60.29     14.98 o 
  -9   5  11       14.04       10.43     12.61 o 
  -8   5  11      510.49      542.41     18.26 o 
  -7   5  11       78.68       77.45     10.31 o 
  -6   5  11     2652.75     2592.90     39.15 o 
  -5   5  11      226.18      198.40      9.11 o 
  -4   5  11     2273.36     2220.50     26.02 o 
  -3   5  11      733.95      758.03     14.05 o 
  -2   5  11      548.29      561.39     11.47 o 
  -1   5  11       92.97       86.01      4.96 o 
   0   5  11      108.55       80.92      9.55 o 
   1   5  11       91.36       83.28     10.52 o 
   2   5  11      543.05      553.31     14.42 o 
   3   5  11      739.54      759.54     13.65 o 
   4   5  11     2283.35     2272.09     29.85 o 
   5   5  11      226.61      221.91     11.43 o 
   6   5  11     2652.97     2572.85     49.85 o 
   7   5  11       78.63       68.28      8.55 o 
   8   5  11      507.43      466.21     17.54 o 
   9   5  11       14.00       11.44     13.49 o 
  10   5  11       84.43       87.00     19.98 o 
  -9   6  11      129.29      132.66     15.03 o 
  -8   6  11        3.27        0.76     10.22 o 
  -7   6  11       91.94       76.05     10.45 o 
  -6   6  11      542.73      540.15     16.60 o 
  -5   6  11     1031.84     1015.46     19.36 o 
  -4   6  11     2125.63     2097.96     33.67 o 
  -3   6  11     1458.03     1469.04     46.99 o 
  -2   6  11     1059.93     1053.52     18.65 o 
  -1   6  11     1565.72     1589.96     29.10 o 
   0   6  11        3.06       -9.04      9.04 o 
   1   6  11     1557.26     1575.70     48.11 o 
   2   6  11     1055.60     1023.79     19.36 o 
   3   6  11     1459.72     1469.84     18.87 o 
   4   6  11     2126.69     2070.40     43.81 o 
   5   6  11     1034.11     1018.95     23.48 o 
   6   6  11      540.61      506.91     16.38 o 
   7   6  11       93.12       76.57     10.76 o 
   8   6  11        3.34      -10.37     10.37 o 
   9   6  11      128.51      130.93     13.82 o 
  -9   7  11       52.07       45.13     14.78 o 
  -8   7  11      623.03      636.02     20.70 o 
  -7   7  11      216.10      207.53     11.89 o 
  -6   7  11      132.92      133.48      9.66 o 
  -5   7  11      316.07      301.26     15.49 o 
  -4   7  11     1311.86     1277.73     25.51 o 
  -3   7  11      681.63      750.26     19.53 o 
  -2   7  11      628.08      617.70     22.88 o 
  -1   7  11      433.24      423.66     15.25 o 
   0   7  11      370.93      395.07     14.74 o 
   1   7  11      429.27      418.16     19.52 o 
   2   7  11      629.65      602.58     23.64 o 
   3   7  11      677.52      683.79     14.23 o 
   4   7  11     1312.04     1285.37     25.22 o 
   5   7  11      318.48      299.09     19.56 o 
   6   7  11      133.05      138.88     13.77 o 
   7   7  11      213.85      196.24     14.14 o 
   8   7  11      622.93      635.55     23.81 o 
   9   7  11       52.13       37.97     16.49 o 
  -8   8  11      259.04      247.41     17.45 o 
  -7   8  11      135.07      124.95     14.62 o 
  -6   8  11      411.48      404.17     16.22 o 
  -5   8  11      348.82      361.48     14.05 o 
  -4   8  11      660.91      651.94     16.69 o 
  -3   8  11      219.93      194.78     13.90 o 
  -2   8  11     1958.77     1934.47     33.83 o 
  -1   8  11     1441.14     1388.91     27.04 o 
   0   8  11     1975.78     2018.95     34.56 o 
   1   8  11     1438.35     1390.27     28.76 o 
   2   8  11     1953.93     1905.91     41.34 o 
   3   8  11      217.77      211.84     11.36 o 
   4   8  11      658.63      648.70     39.24 o 
   5   8  11      347.55      339.91     16.98 o 
   6   8  11      417.41      416.86     17.31 o 
   7   8  11      133.58      137.53     17.94 o 
   8   8  11      259.52      286.55     17.72 o 
  -7   9  11      538.39      533.74     30.95 o 
  -6   9  11      118.07      163.68     27.79 o 
  -5   9  11       17.30       10.77     10.32 o 
  -4   9  11      844.60      846.13     48.01 o 
  -3   9  11      750.72      738.56     25.87 o 
  -2   9  11      825.34      789.11     26.07 o 
  -1   9  11      778.35      741.25     24.98 o 
   0   9  11        0.27       12.03     11.64 o 
   1   9  11      779.07      786.54     25.20 o 
   2   9  11      823.70      815.37     25.86 o 
   3   9  11      750.72      748.62     23.81 o 
   4   9  11      839.44      804.34     23.83 o 
   5   9  11       16.74       12.86     22.63 o 
   6   9  11      117.81      155.35     23.28 o 
   7   9  11      539.48      542.74     25.09 o 
  -5  10  11      168.82      172.27     13.49 o 
  -4  10  11      152.12      145.07     24.19 o 
  -3  10  11       59.76       75.10     19.17 o 
  -2  10  11      575.43      529.94     41.05 o 
  -1  10  11     1522.86     1525.12     55.17 o 
   0  10  11      699.54      680.18     25.07 o 
   1  10  11     1522.26     1468.80     60.56 o 
   2  10  11      574.58      561.13     33.78 o 
   3  10  11       60.87       49.66     13.46 o 
   4  10  11      150.46      150.07     25.61 o 
   5  10  11      168.27      176.86     19.03 o 
  -5  11  11      137.06      116.80     14.52 o 
  -4  11  11      125.55      145.85     12.11 o 
  -3  11  11     1213.22     1201.86     46.87 o 
  -2  11  11      156.25      149.35     15.58 o 
  -1  11  11      371.63      377.81     36.85 o 
   0  11  11      407.91      394.98     32.54 o 
   1  11  11      373.49      406.62     31.59 o 
   2  11  11      155.80      141.26     32.42 o 
   3  11  11     1211.58     1211.12     29.72 o 
   4  11  11      122.78      140.27     35.05 o 
   5  11  11      137.08      114.37     14.63 o 
  -4  12  11        1.72       12.24     11.33 o 
  -3  12  11      112.06      126.51     20.38 o 
  -2  12  11     1025.18     1062.34     41.96 o 
  -1  12  11       16.41       -2.92     27.86 o 
   0  12  11     1007.25     1048.18     41.88 o 
   1  12  11       17.32       17.40     27.47 o 
   2  12  11     1031.02     1024.94     55.53 o 
   3  12  11      111.57      113.63     31.15 o 
   4  12  11        1.68       11.25     13.91 o 
   0   0  12        2.44       47.92     15.60 o 
   1   0  12      313.76      297.97      7.97 o 
   2   0  12     5706.77     5427.06     76.49 o 
   3   0  12      426.30      441.96     10.75 o 
   5   0  12      114.71      113.57      7.41 o 
   6   0  12     3997.32     3805.89     48.21 o 
   7   0  12       67.00       63.82      8.72 o 
   8   0  12      150.40      131.89     11.19 o 
   9   0  12       36.66       32.68     11.80 o 
  10   0  12        7.25       15.25     15.28 o 
 -10   1  12       59.57       87.65     16.69 o 
  -9   1  12       19.26       16.15      9.16 o 
  -8   1  12      841.06      837.35     22.99 o 
  -7   1  12      361.93      370.65     12.78 o 
  -6   1  12      416.38      386.85     15.61 o 
  -5   1  12     2696.82     2666.08     30.64 o 
  -4   1  12     6875.95     7057.42     75.06 o 
  -3   1  12     6417.57     6393.34     73.98 o 
  -2   1  12     4749.83     4888.08     61.79 o 
  -1   1  12      811.74      767.30     11.61 o 
   0   1  12      340.14      351.41      7.69 o 
   1   1  12      814.24      772.51     12.65 o 
   2   1  12     4741.33     4758.14     56.80 o 
   3   1  12     6405.21     6487.00     73.93 o 
   4   1  12     6883.55     6963.83     80.99 o 
   5   1  12     2695.66     2678.16     35.68 o 
   6   1  12      416.23      383.08     11.73 o 
   7   1  12      363.92      355.33     12.56 o 
   8   1  12      840.46      796.44     20.84 o 
   9   1  12       19.75       14.80     12.39 o 
  10   1  12       59.25       72.92     16.15 o 
 -10   2  12      126.50      120.76     14.71 o 
  -9   2  12      221.31      199.55     12.18 o 
  -8   2  12       30.85       24.53      8.82 o 
  -7   2  12     1116.79     1067.68     20.24 o 
  -6   2  12      878.13      838.31     15.93 o 
  -5   2  12     4013.70     3812.90     41.00 o 
  -4   2  12      517.96      521.36     10.88 o 
  -3   2  12     4207.61     4577.02     50.10 o 
  -2   2  12    11023.75    11705.54    121.12 o 
  -1   2  12     4296.84     3783.82     41.91 o 
   0   2  12     2953.86     3052.04     31.83 o 
   1   2  12     4288.77     3818.87     41.86 o 
   2   2  12    11004.00    11694.99    123.01 o 
   3   2  12     4207.31     4651.88     54.37 o 
   4   2  12      521.35      515.90     12.86 o 
   5   2  12     4020.76     3818.36     47.68 o 
   6   2  12      874.44      856.91     20.39 o 
   7   2  12     1116.45     1103.55     21.23 o 
   8   2  12       30.37       40.16      9.67 o 
   9   2  12      219.69      205.61     15.21 o 
  10   2  12      125.72      143.09     22.02 o 
 -10   3  12       81.21       79.89     12.57 o 
  -9   3  12      263.84      263.28     18.11 o 
  -8   3  12      219.47      220.98     11.16 o 
  -7   3  12      811.12      826.80     16.60 o 
  -6   3  12      961.59      919.85     17.22 o 
  -5   3  12      155.83      156.70      7.64 o 
  -4   3  12     2623.88     2648.34     28.18 o 
  -3   3  12     5907.68     6115.18     70.00 o 
  -1   3  12     3175.85     3174.35     56.85 o 
   1   3  12     3173.77     3202.07     39.35 o 
   3   3  12     5904.94     6117.11     65.41 o 
   4   3  12     2619.84     2693.24     31.78 o 
   5   3  12      155.42      139.71      8.39 o 
   6   3  12      962.42      910.52     18.48 o 
   7   3  12      809.05      810.05     18.24 o 
   8   3  12      223.02      219.10     12.69 o 
   9   3  12      263.37      260.62     14.36 o 
  10   3  12       80.23       63.16     19.09 o 
 -10   4  12      265.02      295.92     16.24 o 
  -9   4  12       26.71       39.26     10.91 o 
  -8   4  12       83.64       96.95     10.66 o 
  -7   4  12      401.86      392.54     12.24 o 
  -6   4  12     2758.17     2675.17     33.53 o 
  -5   4  12      265.84      274.29      8.83 o 
  -4   4  12     4534.95     4521.95     46.63 o 
  -3   4  12     1716.80     1800.04     21.29 o 
  -2   4  12     3026.29     3031.23     49.99 o 
  -1   4  12      371.18      325.49     24.18 o 
   0   4  12     4208.25     4163.66    104.46 o 
   1   4  12      367.34      373.18     15.55 o 
   2   4  12     3028.46     2983.28     41.80 o 
   3   4  12     1711.04     1783.53     44.35 o 
   4   4  12     4532.40     4574.16     49.56 o 
   5   4  12      265.46      264.95     10.35 o 
   6   4  12     2758.14     2760.76     36.62 o 
   7   4  12      402.44      382.86     12.88 o 
   8   4  12       82.29       85.17      9.73 o 
   9   4  12       26.40       13.96     10.70 o 
  10   4  12      262.51      299.98     21.41 o 
 -10   5  12      504.93      523.07     22.89 o 
  -9   5  12       78.39       73.21     14.32 o 
  -8   5  12       77.85       84.74     12.55 o 
  -7   5  12      166.46      172.04     11.70 o 
  -6   5  12      600.73      571.28     14.79 o 
  -5   5  12      802.82      821.83     19.51 o 
  -3   5  12     1173.31     1187.59     22.44 o 
  -2   5  12     3424.88     3538.79     45.61 o 
  -1   5  12      275.06      273.88     10.46 o 
   0   5  12      361.18      372.56     17.39 o 
   1   5  12      273.95      289.01     14.20 o 
   2   5  12     3417.11     3526.57     67.47 o 
   3   5  12     1174.23     1169.93     18.00 o 
   5   5  12      801.30      823.32     20.82 o 
   6   5  12      601.22      591.91     17.11 o 
   7   5  12      168.19      168.02     11.61 o 
   8   5  12       77.64       94.82     11.32 o 
   9   5  12       78.62       58.06     13.98 o 
  10   5  12      505.17      523.44     26.56 o 
  -9   6  12      133.75      124.68     14.66 o 
  -8   6  12       61.33       62.57     13.86 o 
  -7   6  12      138.92      140.68     11.41 o 
  -6   6  12      178.72      176.33     10.98 o 
  -5   6  12     2236.04     2156.65     36.20 o 
  -4   6  12     2671.51     2709.50     32.99 o 
  -3   6  12     1657.12     1631.54     26.61 o 
  -2   6  12      714.25      688.31     27.19 o 
  -1   6  12      452.64      479.31     15.89 o 
   0   6  12     5651.42     5805.46    165.19 o 
   1   6  12      455.81      477.56     19.36 o 
   2   6  12      716.41      700.64     24.35 o 
   3   6  12     1655.25     1647.13     25.10 o 
   4   6  12     2666.63     2638.36     60.98 o 
   5   6  12     2236.87     2203.64     38.42 o 
   6   6  12      178.57      159.05     11.17 o 
   7   6  12      139.73      128.34     11.33 o 
   8   6  12       61.84       63.06     11.64 o 
   9   6  12      133.13      129.18     17.16 o 
  -9   7  12      230.89      214.59     22.33 o 
  -8   7  12      279.11      281.09     15.01 o 
  -7   7  12      264.81      244.01     12.70 o 
  -6   7  12      127.89      126.87      9.86 o 
  -5   7  12      196.10      200.85     14.18 o 
  -4   7  12      598.51      554.12     13.46 o 
  -3   7  12      828.67      897.38     21.84 o 
  -2   7  12      242.48      270.11     12.37 o 
  -1   7  12      226.84      201.40     15.60 o 
   0   7  12        7.72        8.84      8.10 o 
   1   7  12      231.37      212.80     17.06 o 
   2   7  12      241.55      257.44     15.13 o 
   3   7  12      836.69      873.37     19.25 o 
   4   7  12      599.80      563.51     29.76 o 
   5   7  12      194.01      165.34     11.52 o 
   6   7  12      128.32      128.50     12.11 o 
   7   7  12      264.36      236.17     15.11 o 
   8   7  12      278.21      283.97     16.91 o 
   9   7  12      232.29      223.07     17.86 o 
  -8   8  12      579.22      631.81     25.23 o 
  -7   8  12        2.05       -4.06     10.08 o 
  -6   8  12      289.12      315.94     16.13 o 
  -5   8  12      460.29      502.21     20.49 o 
  -4   8  12      462.75      454.17     12.38 o 
  -3   8  12      153.94      171.45     14.53 o 
  -2   8  12       86.75       79.52     11.13 o 
  -1   8  12     2847.87     2811.64     45.44 o 
   0   8  12      148.29      128.37     17.62 o 
   1   8  12     2849.37     2851.09     45.71 o 
   2   8  12       88.29       86.06     15.65 o 
   3   8  12      154.10      163.96     14.25 o 
   4   8  12      462.39      475.32     32.88 o 
   5   8  12      460.44      437.10     19.28 o 
   6   8  12      286.80      310.77     28.78 o 
   7   8  12        1.95        0.13     11.62 o 
   8   8  12      580.76      588.64     23.60 o 
  -7   9  12       30.72       10.65     12.52 o 
  -6   9  12      106.28      105.10     13.30 o 
  -5   9  12      164.16      157.56     20.07 o 
  -4   9  12      498.48      471.94     16.94 o 
  -3   9  12      101.22       67.99     13.24 o 
  -2   9  12      245.68      250.10     16.43 o 
  -1   9  12      429.12      443.03     20.26 o 
   0   9  12       71.66       68.52     12.20 o 
   1   9  12      428.14      406.85     32.27 o 
   2   9  12      248.78      247.40     16.22 o 
   3   9  12      100.90       93.32     19.05 o 
   4   9  12      500.51      486.84     19.30 o 
   5   9  12      163.50      150.92     29.18 o 
   6   9  12      105.55      108.99     14.95 o 
   7   9  12       30.69       41.65     14.66 o 
  -5  10  12       90.30      102.29     12.50 o 
  -4  10  12      328.51      351.39     19.95 o 
  -3  10  12      640.47      685.81     25.54 o 
  -2  10  12      290.32      283.55     28.32 o 
  -1  10  12      398.08      403.40     20.31 o 
   0  10  12      797.36      773.32     26.35 o 
   1  10  12      397.53      428.45     43.04 o 
   2  10  12      289.90      298.57     17.85 o 
   3  10  12      643.44      616.01     19.89 o 
   4  10  12      331.60      329.23     23.56 o 
   5  10  12       89.19      110.67     14.39 o 
  -5  11  12      473.32      463.84     19.82 o 
  -4  11  12       32.06       25.01     10.32 o 
  -3  11  12      205.85      196.24     17.72 o 
  -2  11  12       28.00        6.35     20.82 o 
  -1  11  12       67.47       56.52     20.00 o 
   0  11  12      380.67      389.66     20.42 o 
   1  11  12       66.59       57.05     23.66 o 
   2  11  12       28.40       14.74     31.31 o 
   3  11  12      205.57      218.59     29.40 o 
   4  11  12       31.35       12.47     24.45 o 
   5  11  12      473.59      468.11     22.09 o 
  -3  12  12      294.70      268.06     29.49 o 
  -2  12  12      663.57      660.70     35.07 o 
  -1  12  12       18.97       38.40     17.42 o 
   0  12  12      251.03      268.96     36.64 o 
   1  12  12       19.10        8.06     32.07 o 
   2  12  12      665.42      681.97     46.67 o 
   3  12  12      294.96      291.72     20.83 o 
   1   0  13      688.01      722.43     12.50 o 
   2   0  13      409.90      391.87     12.04 o 
   3   0  13      102.37       97.19      6.87 o 
   4   0  13     2192.25     1968.00     27.50 o 
   5   0  13        4.05        9.32      6.50 o 
   6   0  13      828.01      863.34     17.96 o 
   7   0  13      179.89      188.92     10.35 o 
   8   0  13     1365.46     1282.90     26.05 o 
   9   0  13        2.10        4.93     11.20 o 
  10   0  13     1198.31     1224.29     36.89 o 
 -10   1  13       21.47       16.59     15.04 o 
  -9   1  13      334.12      313.08     15.11 o 
  -8   1  13     1104.74     1104.52     22.05 o 
  -7   1  13     3909.11     3929.05     72.58 o 
  -6   1  13     5259.75     5168.99     58.22 o 
  -5   1  13     1928.18     1904.75     23.84 o 
  -4   1  13      433.46      458.52     18.01 o 
  -3   1  13     3169.99     3210.73     39.67 o 
  -2   1  13     5204.00     5359.84     68.09 o 
  -1   1  13      811.19      821.11     12.26 o 
   0   1  13     1365.62     1401.69     19.38 o 
   1   1  13      803.13      805.43     15.09 o 
   2   1  13     5200.46     5309.98     62.63 o 
   3   1  13     3175.31     3208.13     59.28 o 
   4   1  13      433.56      488.81     16.73 o 
   5   1  13     1932.70     1912.96     27.84 o 
   6   1  13     5261.65     5241.44     60.38 o 
   7   1  13     3908.75     3869.36     50.36 o 
   8   1  13     1103.14     1124.45     24.64 o 
   9   1  13      334.34      327.94     17.14 o 
  10   1  13       21.80        5.44     14.52 o 
 -10   2  13      163.49      176.39     17.39 o 
  -9   2  13     1221.75     1187.52     23.99 o 
  -8   2  13      181.69      188.98     11.07 o 
  -7   2  13      263.38      240.99     10.78 o 
  -6   2  13     2187.45     2123.04     28.50 o 
  -5   2  13     2024.38     2007.95     24.79 o 
  -4   2  13       68.49       68.82      6.20 o 
  -3   2  13     1269.76     1237.94     19.08 o 
  -2   2  13     4592.86     4896.19     54.24 o 
  -1   2  13      345.09      353.07     10.68 o 
   0   2  13      980.13     1007.68     12.73 o 
   1   2  13      344.66      349.16      7.97 o 
   2   2  13     4587.17     4975.06     54.21 o 
   3   2  13     1259.06     1251.89     18.92 o 
   4   2  13       67.35       81.05      7.21 o 
   5   2  13     2030.64     2049.70     28.98 o 
   6   2  13     2188.80     2197.45     29.06 o 
   7   2  13      265.34      250.70     12.71 o 
   8   2  13      183.34      175.82     12.08 o 
   9   2  13     1218.88     1172.77     30.51 o 
  10   2  13      163.13      157.53     18.32 o 
 -10   3  13       86.64       63.50     12.60 o 
  -9   3  13      224.17      251.22     13.07 o 
  -8   3  13     1030.22      982.17     20.57 o 
  -7   3  13     1422.10     1426.46     24.17 o 
  -6   3  13     3137.91     3085.24     37.67 o 
  -5   3  13      127.29      130.76      7.68 o 
  -4   3  13       15.06        3.75      4.92 o 
  -3   3  13     1571.27     1651.87     19.93 o 
  -2   3  13      781.89      748.66     11.18 o 
  -1   3  13      857.58      869.05     13.76 o 
   0   3  13     2056.75     2353.20     38.29 o 
   1   3  13      861.88      873.67     13.87 o 
   2   3  13      780.18      752.38     11.65 o 
   3   3  13     1570.32     1669.52     23.50 o 
   4   3  13       14.53        4.16      6.05 o 
   5   3  13      128.16      131.78     10.50 o 
   6   3  13     3139.11     3151.45     40.99 o 
   7   3  13     1423.50     1438.08     24.40 o 
   8   3  13     1028.19     1015.29     23.19 o 
   9   3  13      225.31      253.76     14.43 o 
  10   3  13       86.55       79.94     16.48 o 
 -10   4  13      856.10      878.03     24.49 o 
  -9   4  13      113.45      121.30     13.11 o 
  -8   4  13      297.21      305.18     17.05 o 
  -7   4  13     1088.51     1062.91     18.99 o 
  -6   4  13      278.14      272.83      9.63 o 
  -5   4  13      808.25      798.08     14.72 o 
  -4   4  13     4246.78     4242.19     43.89 o 
  -3   4  13       18.07        8.83      4.86 o 
  -1   4  13       69.02       85.74     11.37 o 
   0   4  13        1.21       -0.59     12.63 o 
   1   4  13       67.76       89.82      9.53 o 
   3   4  13       18.66       15.37      9.24 o 
   4   4  13     4247.81     4236.52     50.40 o 
   5   4  13      809.70      811.59     15.95 o 
   6   4  13      283.04      264.54     10.35 o 
   7   4  13     1088.74     1078.12     20.94 o 
   8   4  13      298.83      299.62     13.86 o 
   9   4  13      112.71      113.40     12.60 o 
  10   4  13      856.35      884.55     39.59 o 
  -9   5  13      141.21      127.46     18.11 o 
  -8   5  13      657.06      640.88     22.16 o 
  -7   5  13      510.80      479.44     17.42 o 
  -6   5  13       78.85       89.55      8.43 o 
  -5   5  13     1720.27     1609.53     36.58 o 
  -4   5  13      200.79      201.25      7.48 o 
  -3   5  13      509.69      480.08     10.03 o 
  -2   5  13      316.06      317.97     15.43 o 
  -1   5  13     1762.28     1764.26     31.70 o 
   0   5  13        3.18       18.96      8.99 o 
   1   5  13     1760.07     1756.08     47.46 o 
   2   5  13      315.98      322.05     15.99 o 
   3   5  13      510.32      511.08     10.36 o 
   4   5  13      199.24      202.67     10.42 o 
   5   5  13     1720.70     1706.83     31.44 o 
   6   5  13       78.17       84.03      9.69 o 
   7   5  13      512.11      494.90     17.38 o 
   8   5  13      653.16      654.57     20.33 o 
   9   5  13      140.04      127.57     15.27 o 
  -9   6  13      353.11      350.59     19.16 o 
  -8   6  13       86.18       71.90     12.88 o 
  -7   6  13      186.41      172.22     13.33 o 
  -6   6  13      447.17      443.83     14.43 o 
  -5   6  13     1552.63     1530.05     24.91 o 
  -4   6  13      669.72      671.52     12.06 o 
  -3   6  13     4069.91     4077.33     48.96 o 
  -2   6  13     1992.76     1965.42     27.44 o 
  -1   6  13      383.26      366.82     12.02 o 
   0   6  13        5.25        3.92      4.94 o 
   1   6  13      385.04      313.14     26.00 o 
   2   6  13     1996.68     1958.23     29.22 o 
   3   6  13     4079.37     4065.76     50.32 o 
   4   6  13      669.38      688.16     21.30 o 
   5   6  13     1553.80     1483.73     29.97 o 
   6   6  13      449.81      449.78     15.66 o 
   7   6  13      184.97      177.58     12.23 o 
   8   6  13       86.31       81.89     11.78 o 
   9   6  13      354.25      373.72     19.58 o 
  -9   7  13      247.30      257.62     38.22 o 
  -8   7  13      235.23      233.65     14.36 o 
  -7   7  13      273.16      293.05     16.93 o 
  -6   7  13      273.47      268.16     11.76 o 
  -5   7  13      317.56      300.64     13.25 o 
  -4   7  13      827.77      836.79     16.85 o 
  -3   7  13      469.13      461.36     16.41 o 
  -2   7  13      696.11      665.43     28.85 o 
  -1   7  13     1219.12     1159.62     33.09 o 
   0   7  13     4824.68     4740.71     71.19 o 
   1   7  13     1218.96     1160.09     36.81 o 
   2   7  13      696.94      687.38     23.04 o 
   3   7  13      465.85      425.58     16.82 o 
   4   7  13      824.93      855.93     20.18 o 
   5   7  13      317.92      325.17     14.48 o 
   6   7  13      276.25      295.17     20.10 o 
   7   7  13      274.37      268.28     15.88 o 
   8   7  13      235.35      256.84     16.86 o 
   9   7  13      247.45      278.34     25.21 o 
  -8   8  13      281.90      275.40     25.07 o 
  -7   8  13      214.54      200.80     13.88 o 
  -6   8  13      340.49      364.02     15.10 o 
  -5   8  13     1085.22     1104.18     23.33 o 
  -4   8  13      894.34      832.91     16.70 o 
  -3   8  13       20.75       14.55      9.19 o 
  -2   8  13     3081.89     3022.30     49.73 o 
  -1   8  13      975.36      989.35     22.68 o 
   0   8  13       11.64        8.92      9.54 o 
   1   8  13      977.58      935.44     25.38 o 
   2   8  13     3094.53     3087.95     76.76 o 
   3   8  13       21.11        6.66      9.82 o 
   4   8  13      891.20      870.02     30.25 o 
   5   8  13     1087.20     1037.63     29.07 o 
   6   8  13      337.77      339.93     27.27 o 
   7   8  13      216.65      199.40     15.24 o 
   8   8  13      279.81      274.76     17.65 o 
  -7   9  13      149.48      130.14     15.23 o 
  -6   9  13      335.17      340.81     37.96 o 
  -5   9  13      159.85      175.37     13.39 o 
  -4   9  13      534.94      516.59     19.21 o 
  -3   9  13      630.86      649.14     35.37 o 
  -2   9  13      493.23      470.57     28.85 o 
  -1   9  13     1390.73     1315.98     34.02 o 
   0   9  13      912.74      872.22     39.11 o 
   1   9  13     1397.68     1391.90     34.48 o 
   2   9  13      492.64      481.85     22.23 o 
   3   9  13      629.88      602.92     19.45 o 
   4   9  13      535.78      520.70     38.63 o 
   5   9  13      159.99      145.77     14.08 o 
   6   9  13      337.62      362.84     19.61 o 
   7   9  13      149.20      148.82     17.18 o 
  -6  10  13      280.85      268.37     16.72 o 
  -5  10  13       10.37        5.04     11.09 o 
  -4  10  13      183.55      199.23     28.68 o 
  -3  10  13     1084.53     1071.41     50.95 o 
  -2  10  13      179.91      193.69     21.19 o 
  -1  10  13      583.32      628.43     24.77 o 
   0  10  13       24.57       21.75     18.34 o 
   1  10  13      583.47      572.22     32.16 o 
   2  10  13      180.04      187.23     25.46 o 
   3  10  13     1075.32     1067.80     26.56 o 
   4  10  13      182.84      169.95     13.76 o 
   5  10  13       10.64       18.89     11.99 o 
   6  10  13      281.68      293.40     19.04 o 
  -5  11  13      443.18      449.95     26.76 o 
  -4  11  13      291.69      310.65     19.43 o 
  -3  11  13      156.17      171.26     17.71 o 
  -2  11  13      171.28      127.04     16.59 o 
  -1  11  13       98.23       93.62     15.29 o 
   0  11  13      757.28      822.65     29.07 o 
   1  11  13       99.64      102.78     15.50 o 
   2  11  13      171.93      142.99     50.06 o 
   3  11  13      156.48      185.05     12.38 o 
   4  11  13      293.58      319.76     33.82 o 
   5  11  13      442.65      409.54     21.09 o 
  -3  12  13      432.46      439.69     42.49 o 
  -2  12  13      987.51     1093.89     95.66 o 
  -1  12  13       23.29       33.96     18.73 o 
   0  12  13      348.20      318.90     25.39 o 
   1  12  13       23.28       32.75     19.07 o 
   2  12  13      979.20      986.60     56.32 o 
   3  12  13      431.40      404.00     52.19 o 
   0   0  14      422.24      357.30     26.97 o 
   1   0  14      413.72      404.92      9.58 o 
   2   0  14     5406.85     5714.14     80.82 o 
   3   0  14       44.75       66.67     14.20 o 
   4   0  14       39.82       23.50      6.43 o 
   5   0  14       42.39       43.25     10.61 o 
   6   0  14      200.71      197.08      9.99 o 
   7   0  14        0.59        5.33      7.83 o 
   8   0  14     1376.06     1315.89     34.74 o 
   9   0  14      112.98      151.14     19.36 o 
  10   0  14        3.96       -1.59     14.87 o 
 -10   1  14      128.16      134.70     17.77 o 
  -9   1  14       15.70        7.89     10.69 o 
  -8   1  14      119.46      118.56     11.18 o 
  -7   1  14      602.99      580.28     18.07 o 
  -6   1  14      624.00      609.46     15.76 o 
  -5   1  14     1304.59     1308.68     20.03 o 
  -4   1  14     2639.83     2794.82     37.29 o 
  -3   1  14        4.46        5.36      5.37 o 
  -2   1  14     1885.55     1895.71     27.61 o 
  -1   1  14      223.10      222.50      6.72 o 
   0   1  14      191.86      200.47      6.32 o 
   1   1  14      225.16      222.78      7.41 o 
   2   1  14     1878.55     1895.11     25.57 o 
   3   1  14        4.12       -2.73      5.52 o 
   4   1  14     2636.65     2849.51     36.69 o 
   5   1  14     1306.58     1296.96     21.91 o 
   6   1  14      620.74      608.49     15.40 o 
   7   1  14      602.47      613.63     16.40 o 
   8   1  14      118.82      117.99     14.18 o 
   9   1  14       15.71       15.91     11.73 o 
  10   1  14      128.82      122.93     18.27 o 
 -10   2  14       45.13       46.14     15.79 o 
  -9   2  14      150.26      159.08     11.81 o 
  -8   2  14      902.31      905.52     20.08 o 
  -7   2  14        7.39        9.52      7.83 o 
  -6   2  14      979.18      948.77     18.64 o 
  -5   2  14      333.73      354.45     10.24 o 
  -4   2  14      131.62      110.54      7.82 o 
  -3   2  14      257.80      248.66     10.10 o 
  -2   2  14     1899.61     2099.66     25.87 o 
  -1   2  14     1078.65     1162.40     15.92 o 
   0   2  14      678.32      608.54     10.68 o 
   1   2  14     1072.43     1156.87     15.81 o 
   2   2  14     1906.52     2124.23     25.83 o 
   3   2  14      258.02      234.40      7.99 o 
   4   2  14      132.76       99.24      7.69 o 
   5   2  14      336.75      346.75     11.52 o 
   6   2  14      982.34      981.97     17.62 o 
   7   2  14        7.26       15.08      9.51 o 
   8   2  14      904.08      864.77     32.27 o 
   9   2  14      150.32      117.60     13.66 o 
  10   2  14       44.95       77.70     16.22 o 
 -10   3  14      100.68       96.31     13.49 o 
  -9   3  14      253.57      248.63     12.90 o 
  -8   3  14      345.75      354.84     12.95 o 
  -7   3  14      110.05      102.10      9.15 o 
  -6   3  14     3293.72     3277.26     41.33 o 
  -5   3  14      332.71      340.01     10.73 o 
  -4   3  14      517.15      518.27     12.88 o 
  -3   3  14      422.03      444.99      9.73 o 
  -2   3  14      460.61      467.03      9.17 o 
  -1   3  14      602.32      532.48     10.69 o 
   0   3  14     1500.91     1548.21     21.39 o 
   1   3  14      603.23      544.03     11.02 o 
   2   3  14      460.92      466.12      9.36 o 
   3   3  14      419.06      443.10     10.23 o 
   4   3  14      514.04      523.39     13.56 o 
   5   3  14      331.20      360.48     11.82 o 
   6   3  14     3297.20     3295.88     45.39 o 
   7   3  14      108.27      112.02      9.72 o 
   8   3  14      344.68      340.14     14.61 o 
   9   3  14      252.68      261.88     15.99 o 
  10   3  14      101.04       79.68     16.78 o 
 -10   4  14       15.83        8.78     11.69 o 
  -9   4  14      203.05      195.25     14.62 o 
  -8   4  14      360.39      379.23     13.70 o 
  -7   4  14      310.98      305.17     11.54 o 
  -6   4  14      318.02      292.99     10.06 o 
  -5   4  14     1198.71     1247.88     19.43 o 
  -4   4  14      865.39      828.59     17.97 o 
  -3   4  14     2536.29     2412.77     35.71 o 
  -2   4  14     1767.78     1756.71     25.53 o 
   0   4  14     1291.75     1243.86     28.51 o 
   2   4  14     1777.88     1744.28     26.84 o 
   3   4  14     2531.59     2452.02     35.00 o 
   4   4  14      866.34      828.35     18.08 o 
   5   4  14     1201.01     1187.23     26.01 o 
   6   4  14      319.24      317.96     11.46 o 
   7   4  14      313.35      313.42     12.32 o 
   8   4  14      358.46      364.71     14.71 o 
   9   4  14      204.33      206.19     16.26 o 
  10   4  14       15.72       13.42     27.83 o 
  -9   5  14      105.17      112.34     14.95 o 
  -8   5  14       83.64       84.20     13.02 o 
  -7   5  14      183.96      184.40     10.64 o 
  -6   5  14     1041.26      998.22     19.49 o 
  -5   5  14      176.56      175.59      9.81 o 
  -4   5  14     1294.09     1363.13     20.40 o 
  -3   5  14      186.95      186.00      9.35 o 
  -2   5  14     1599.21     1614.23     27.47 o 
  -1   5  14     1730.13     1716.97     38.49 o 
   0   5  14       23.16       23.67     10.19 o 
   1   5  14     1735.23     1750.76     36.95 o 
   2   5  14     1596.75     1624.78     60.00 o 
   3   5  14      185.73      178.54      7.74 o 
   4   5  14     1289.04     1328.87     46.96 o 
   5   5  14      178.85      194.08     16.56 o 
   6   5  14     1045.14     1037.27     22.09 o 
   7   5  14      184.70      186.56     12.42 o 
   8   5  14       82.98      113.25     13.11 o 
   9   5  14      104.57      116.82     14.90 o 
  -9   6  14      203.33      204.46     27.95 o 
  -8   6  14       38.91       38.90     12.37 o 
  -7   6  14       40.45       41.66     10.14 o 
  -6   6  14      192.01      179.82     10.63 o 
  -5   6  14      155.82      154.15      8.84 o 
  -4   6  14     2294.68     2291.14     26.56 o 
  -3   6  14     2534.62     2578.89     32.47 o 
  -2   6  14     2239.61     2214.04     39.69 o 
  -1   6  14      894.57      874.98     17.76 o 
   0   6  14     1131.94     1085.55     28.48 o 
   1   6  14      895.26      907.75     25.57 o 
   2   6  14     2240.51     2219.09     32.19 o 
   3   6  14     2532.94     2551.89     32.56 o 
   4   6  14     2291.50     2169.68     56.01 o 
   5   6  14      154.82      140.38     14.26 o 
   6   6  14      191.96      174.00     11.20 o 
   7   6  14       41.09       33.64     11.45 o 
   8   6  14       39.29       26.05     12.98 o 
   9   6  14      202.36      203.38     19.74 o 
  -8   7  14       61.64       62.08     12.20 o 
  -7   7  14       93.31       93.67     10.43 o 
  -6   7  14     1849.26     1815.71     41.37 o 
  -5   7  14      198.05      220.74     11.82 o 
  -4   7  14      411.33      411.12     13.33 o 
  -3   7  14      614.57      605.26     23.96 o 
  -2   7  14      304.87      298.86     18.17 o 
  -1   7  14      748.69      725.92     25.24 o 
   0   7  14     1358.83     1385.25     27.47 o 
   1   7  14      753.41      744.49     24.08 o 
   2   7  14      307.00      313.00     16.64 o 
   3   7  14      614.00      588.37     34.57 o 
   4   7  14      413.96      394.66     14.66 o 
   5   7  14      195.87      205.28     12.61 o 
   6   7  14     1845.38     1814.94     42.33 o 
   7   7  14       91.90       85.66     12.83 o 
   8   7  14       61.09       61.03     22.05 o 
  -8   8  14       45.34       22.43     16.93 o 
  -7   8  14      827.80      830.76     23.08 o 
  -6   8  14      365.76      354.67     14.96 o 
  -5   8  14       54.72       52.76      9.56 o 
  -4   8  14      472.53      470.40     15.22 o 
  -3   8  14      454.24      452.40     17.84 o 
  -2   8  14     2162.90     2234.85     39.41 o 
  -1   8  14      114.25       93.41     10.18 o 
   0   8  14      242.41      245.33     18.05 o 
   1   8  14      115.38       95.77     11.58 o 
   2   8  14     2161.17     2142.77     82.86 o 
   3   8  14      453.04      429.32     13.18 o 
   4   8  14      474.33      490.32     23.01 o 
   5   8  14       53.70       80.49     21.79 o 
   6   8  14      364.87      356.50     19.54 o 
   7   8  14      827.87      844.43     29.22 o 
   8   8  14       46.52       40.01     13.98 o 
  -7   9  14      271.46      308.32     18.30 o 
  -6   9  14      619.78      657.36     23.96 o 
  -5   9  14      510.03      496.78     19.37 o 
  -4   9  14      568.85      636.66     20.48 o 
  -3   9  14      290.97      277.36     17.64 o 
  -2   9  14       70.93       83.07     13.14 o 
  -1   9  14      648.70      614.41     31.39 o 
   0   9  14      299.69      289.83     17.17 o 
   1   9  14      648.96      626.88     24.99 o 
   2   9  14       70.81       69.41     12.02 o 
   3   9  14      289.76      274.30     13.07 o 
   4   9  14      571.04      580.94     21.25 o 
   5   9  14      508.16      496.87     28.47 o 
   6   9  14      615.53      657.35     36.97 o 
   7   9  14      269.69      282.39     20.11 o 
  -5  10  14      199.97      210.83     15.01 o 
  -4  10  14        8.96        6.13      9.92 o 
  -3  10  14     1453.05     1479.27     38.78 o 
  -2  10  14       71.87       53.98     13.82 o 
  -1  10  14      322.81      318.06     18.60 o 
   0  10  14       45.79       49.76     21.24 o 
   1  10  14      324.36      336.03     19.29 o 
   2  10  14       70.09       81.49     14.66 o 
   3  10  14     1460.89     1430.56     33.04 o 
   4  10  14        8.78       20.06     22.13 o 
   5  10  14      202.45      229.75     29.17 o 
  -5  11  14      679.90      734.94     36.34 o 
  -4  11  14      161.13      183.56     17.94 o 
  -3  11  14      202.82      211.82     23.22 o 
  -2  11  14      257.02      245.36     19.26 o 
  -1  11  14      494.39      503.70     29.49 o 
   0  11  14        0.06      -13.04     13.04 o 
   1  11  14      491.77      503.09     25.15 o 
   2  11  14      255.66      245.14     22.47 o 
   3  11  14      203.07      213.70     16.37 o 
   4  11  14      161.16      180.96     20.37 o 
   5  11  14      679.97      732.80     39.90 o 
  -3  12  14       33.90       41.28     28.26 o 
  -2  12  14      752.57      812.53     38.71 o 
  -1  12  14       79.84       59.48     19.63 o 
   0  12  14       43.36       33.92     44.24 o 
   1  12  14       78.44       88.09     48.33 o 
   2  12  14      755.23      732.61     50.51 o 
   3  12  14       33.53       41.24     15.21 o 
   1   0  15      858.02      857.23     14.43 o 
   2   0  15     4898.86     5828.66     82.55 o 
   3   0  15       33.96       32.48      6.86 o 
   4   0  15       41.21       40.97      7.79 o 
   5   0  15      257.73      261.29     13.71 o 
   6   0  15      664.61      604.85     17.96 o 
   7   0  15      136.14      139.53     10.08 o 
   8   0  15     1067.85     1019.79     23.93 o 
   9   0  15       35.94       41.33     12.41 o 
  10   0  15        1.53      -14.56     14.56 o 
 -10   1  15        4.91       -0.57     14.67 o 
  -9   1  15      143.25      129.07     12.52 o 
  -8   1  15       78.19       75.21     10.64 o 
  -7   1  15      831.44      739.46     21.74 o 
  -6   1  15     3641.35     3549.94     46.28 o 
  -5   1  15     2777.05     2743.77     40.48 o 
  -4   1  15     2650.15     2620.77     35.01 o 
  -3   1  15      576.51      613.33     13.38 o 
  -2   1  15     5313.19     5776.68    152.67 o 
  -1   1  15     3926.36     3989.72     44.81 o 
   1   1  15     3931.27     4024.79     44.86 o 
   2   1  15     5324.39     5876.80     68.57 o 
   3   1  15      575.01      622.52     13.47 o 
   4   1  15     2647.50     2661.66     35.00 o 
   5   1  15     2773.26     2736.73     44.29 o 
   6   1  15     3642.13     3582.78     46.08 o 
   7   1  15      830.56      818.63     23.70 o 
   8   1  15       77.99       73.56     10.75 o 
   9   1  15      142.09      190.20     14.86 o 
  10   1  15        4.86       -9.19     15.19 o 
 -10   2  15        1.15       19.94     26.86 o 
  -9   2  15      139.73      125.47     12.48 o 
  -8   2  15      502.16      518.92     16.07 o 
  -7   2  15     1725.15     1667.83     27.32 o 
  -6   2  15      355.19      304.39     11.08 o 
  -5   2  15      449.31      402.52     11.88 o 
  -4   2  15      146.80      118.97      7.86 o 
  -3   2  15     2559.40     2383.21     31.94 o 
  -2   2  15      327.34      326.52      8.95 o 
   0   2  15     2457.40     2477.99     27.17 o 
   2   2  15      328.11      314.60      9.68 o 
   3   2  15     2573.33     2419.72     31.49 o 
   4   2  15      147.63      133.04      7.85 o 
   5   2  15      446.54      404.97     12.88 o 
   6   2  15      356.88      331.18     10.74 o 
   7   2  15     1723.03     1746.36     36.84 o 
   8   2  15      499.71      461.45     17.17 o 
   9   2  15      139.61      118.49     15.90 o 
  10   2  15        1.16      -14.85     14.85 o 
 -10   3  15      131.05      120.82     14.53 o 
  -9   3  15       69.35       57.54     10.77 o 
  -8   3  15      484.15      420.91     14.50 o 
  -7   3  15      171.30      168.75      9.89 o 
  -6   3  15      699.86      668.42     19.44 o 
  -5   3  15     1813.74     1843.77     25.07 o 
  -4   3  15       30.18       32.91      5.80 o 
  -3   3  15       82.95       86.48      5.85 o 
  -2   3  15     2201.81     2198.12     25.16 o 
  -1   3  15     4124.74     4281.54     51.77 o 
   0   3  15     6236.70     6634.57     78.45 o 
   1   3  15     4125.12     4369.51     52.90 o 
   2   3  15     2200.95     2180.67     28.56 o 
   3   3  15       84.56       84.33      5.98 o 
   4   3  15       30.74       35.48      6.75 o 
   5   3  15     1811.21     1860.52     27.52 o 
   6   3  15      698.20      658.50     17.75 o 
   7   3  15      171.23      170.01     14.22 o 
   8   3  15      483.56      448.23     16.49 o 
   9   3  15       69.36       64.74     11.59 o 
  10   3  15      131.81      113.28     17.40 o 
 -10   4  15       35.43       23.29     11.77 o 
  -9   4  15      243.58      250.17     14.56 o 
  -8   4  15      796.92      798.06     18.77 o 
  -7   4  15       31.96       23.10      8.06 o 
  -6   4  15      287.27      290.06      9.84 o 
  -5   4  15      933.96      921.16     17.06 o 
  -4   4  15     5177.00     5081.31     52.41 o 
  -3   4  15     3491.69     3462.01     37.10 o 
  -2   4  15     4961.87     5004.60     60.36 o 
  -1   4  15     1464.01     1464.51     39.31 o 
   0   4  15       27.08       30.90      9.64 o 
   1   4  15     1461.58     1457.06     23.15 o 
   2   4  15     4960.83     5004.01     63.75 o 
   3   4  15     3497.25     3483.88     43.73 o 
   4   4  15     5175.65     5055.15     59.46 o 
   5   4  15      938.71      899.22     18.52 o 
   6   4  15      286.28      273.13     11.52 o 
   7   4  15       31.47       26.00      8.38 o 
   8   4  15      794.50      781.24     20.67 o 
   9   4  15      243.38      234.95     14.60 o 
  10   4  15       35.33       51.51     20.91 o 
  -9   5  15      248.90      269.11     21.43 o 
  -8   5  15       89.57       94.05     13.59 o 
  -7   5  15      581.86      587.38     16.41 o 
  -6   5  15       54.42       54.76      8.35 o 
  -5   5  15      305.65      276.95     10.69 o 
  -4   5  15      138.44      143.15      8.94 o 
  -3   5  15      908.59      953.76     18.88 o 
  -2   5  15       93.28       95.47     10.13 o 
  -1   5  15      532.72      622.80     36.60 o 
   0   5  15     4459.61     4652.57     81.74 o 
   1   5  15      531.28      621.15     21.98 o 
   2   5  15       93.37      112.32     14.42 o 
   3   5  15      909.73      952.32     28.30 o 
   4   5  15      140.02      153.19     11.07 o 
   5   5  15      306.36      278.00     13.13 o 
   6   5  15       53.32       64.68     10.85 o 
   7   5  15      580.83      581.28     18.66 o 
   8   5  15       90.64      100.30     16.15 o 
   9   5  15      249.47      246.36     21.52 o 
  -9   6  15      390.90      390.30     19.95 o 
  -8   6  15        1.71        9.71     12.08 o 
  -7   6  15      195.44      191.44     12.80 o 
  -6   6  15      224.76      263.35     10.40 o 
  -5   6  15      515.12      526.59     13.99 o 
  -4   6  15     1063.45     1078.16     18.95 o 
  -3   6  15     3007.07     3085.81     33.65 o 
  -2   6  15     4476.93     4483.40     61.63 o 
  -1   6  15     1675.50     1710.45     27.26 o 
   0   6  15       77.75       68.02     15.15 o 
   1   6  15     1676.13     1693.61     37.68 o 
   2   6  15     4473.37     4532.60     59.02 o 
   3   6  15     3005.96     3076.48     42.38 o 
   4   6  15     1065.13     1023.43     23.07 o 
   5   6  15      515.59      504.18     18.91 o 
   6   6  15      224.71      233.08     14.08 o 
   7   6  15      195.60      203.04     14.53 o 
   8   6  15        1.73       -1.82     12.62 o 
   9   6  15      392.42      405.01     23.77 o 
  -8   7  15      439.43      460.86     18.25 o 
  -7   7  15      143.26      147.11     11.52 o 
  -6   7  15      526.95      516.22     17.79 o 
  -5   7  15      589.49      602.12     29.79 o 
  -4   7  15       20.04        0.66      8.29 o 
  -3   7  15       82.07       81.47     18.98 o 
  -2   7  15      575.71      568.24     18.46 o 
  -1   7  15      487.85      457.28     16.59 o 
   0   7  15       13.45       21.32      8.76 o 
   1   7  15      478.63      437.12     20.08 o 
   2   7  15      574.70      538.51     24.48 o 
   3   7  15       81.71       81.97     10.83 o 
   4   7  15       19.43       16.24      8.53 o 
   5   7  15      591.20      644.24     19.59 o 
   6   7  15      527.58      545.79     19.61 o 
   7   7  15      144.98      149.26     14.28 o 
   8   7  15      439.37      415.97     19.88 o 
  -8   8  15      225.53      200.41     21.39 o 
  -7   8  15      186.98      217.96     14.27 o 
  -6   8  15      467.81      456.90     19.86 o 
  -5   8  15      131.98      137.75     11.04 o 
  -4   8  15      912.96      939.70     20.94 o 
  -3   8  15      302.32      304.92     20.71 o 
  -2   8  15      379.90      365.60     15.54 o 
  -1   8  15      995.75      979.90     35.90 o 
   0   8  15      625.21      606.38     18.36 o 
   1   8  15      993.63      943.76     61.97 o 
   2   8  15      378.31      397.97     19.26 o 
   3   8  15      304.04      304.45     11.69 o 
   4   8  15      912.63      908.57     39.99 o 
   5   8  15      131.44      130.37     15.43 o 
   6   8  15      468.70      510.35     23.44 o 
   7   8  15      186.11      206.16     25.62 o 
   8   8  15      227.43      284.56     18.24 o 
  -7   9  15      387.60      380.22     20.12 o 
  -6   9  15      818.20      816.19     26.37 o 
  -5   9  15       26.70       14.85     15.78 o 
  -4   9  15      525.01      538.18     18.78 o 
  -3   9  15       66.08       79.80     14.19 o 
  -2   9  15      211.85      218.00     22.63 o 
  -1   9  15      135.47      129.94     10.72 o 
   0   9  15       11.51       20.35      9.08 o 
   1   9  15      135.76      124.50     10.98 o 
   2   9  15      209.30      192.91     30.39 o 
   3   9  15       66.27       75.00      8.82 o 
   4   9  15      523.82      485.07     21.40 o 
   5   9  15       26.63       28.09     12.67 o 
   6   9  15      817.16      863.68     29.26 o 
   7   9  15      388.95      444.37     23.38 o 
  -5  10  15      812.97      832.85     25.04 o 
  -4  10  15      109.72       84.75     26.19 o 
  -3  10  15      445.79      458.72     25.06 o 
  -2  10  15       73.07       64.43     14.39 o 
  -1  10  15       44.96       35.76     15.46 o 
   0  10  15        0.21       -8.46     19.20 o 
   1  10  15       45.62       42.23     13.63 o 
   2  10  15       74.86       96.99     26.32 o 
   3  10  15      443.44      450.77     29.45 o 
   4  10  15      110.33       99.57     13.10 o 
   5  10  15      812.18      832.73     53.47 o 
  -5  11  15      384.78      393.82     18.68 o 
  -4  11  15       96.74      116.67     24.29 o 
  -3  11  15       97.80      115.20     16.33 o 
  -2  11  15      107.20      108.22     22.77 o 
  -1  11  15      105.20      135.63     16.80 o 
   0  11  15      131.83      145.20     17.10 o 
   1  11  15      106.10      128.70     17.93 o 
   2  11  15      106.13      106.76     19.40 o 
   3  11  15       98.32      105.46     11.45 o 
   4  11  15       96.77      115.33     19.57 o 
   5  11  15      382.18      370.47     20.84 o 
  -2  12  15       45.66       57.26     15.70 o 
  -1  12  15       85.32       94.03     21.08 o 
   0  12  15       20.81       37.80     19.49 o 
   1  12  15       85.44       65.87     52.41 o 
   2  12  15       45.07       36.50     62.01 o 
   0   0  16      632.85      615.52     17.41 o 
   1   0  16      542.71      508.92     12.62 o 
   2   0  16     1774.60     1793.86     31.84 o 
   3   0  16      159.14      180.37      9.07 o 
   4   0  16        6.92       10.50      9.22 o 
   5   0  16      906.98      870.87     20.62 o 
   6   0  16     4118.14     3971.08     50.68 o 
   7   0  16       46.35       52.23      8.81 o 
   8   0  16     1919.66     1883.61     33.63 o 
   9   0  16      321.35      342.78     17.75 o 
  10   0  16        3.75       -0.52     14.77 o 
 -10   1  16     1258.86     1247.49     37.72 o 
  -9   1  16      539.98      572.07     20.12 o 
  -8   1  16      182.51      192.37     12.64 o 
  -7   1  16      821.54      784.90     20.83 o 
  -6   1  16      678.60      701.49     16.86 o 
  -5   1  16     5006.00     4981.24     66.37 o 
  -4   1  16     5990.88     6145.01     72.45 o 
  -3   1  16     1728.17     1760.12     25.06 o 
  -2   1  16      361.99      362.72     10.42 o 
  -1   1  16      167.46      200.02      6.75 o 
   0   1  16      172.88      174.47      5.94 o 
   2   1  16      363.93      366.64     10.47 o 
   3   1  16     1728.86     1712.37     38.44 o 
   4   1  16     5986.27     6094.28     72.25 o 
   5   1  16     5010.35     4955.01     60.73 o 
   6   1  16      676.93      671.01     16.25 o 
   7   1  16      821.44      807.52     18.41 o 
   8   1  16      183.71      169.63     12.43 o 
   9   1  16      541.75      561.31     27.04 o 
  10   1  16     1258.39     1300.50     38.79 o 
 -10   2  16       55.65       59.38     18.42 o 
  -9   2  16      362.19      388.76     16.32 o 
  -8   2  16      323.64      311.36     14.14 o 
  -7   2  16     2481.80     2478.95     39.13 o 
  -6   2  16      714.01      706.92     18.22 o 
  -5   2  16     2325.80     2225.98     29.55 o 
  -4   2  16       12.84       10.70      7.29 o 
  -3   2  16     1189.78     1177.57     25.51 o 
  -2   2  16      791.99      845.28     14.19 o 
  -1   2  16      245.41      225.40      7.18 o 
   0   2  16     1223.43     1327.70     16.61 o 
   1   2  16      247.80      229.03      6.87 o 
   2   2  16      790.76      847.61     15.22 o 
   3   2  16     1189.26     1211.80     20.86 o 
   4   2  16       12.97        9.90      6.59 o 
   5   2  16     2323.38     2247.85     31.79 o 
   6   2  16      718.10      723.42     18.43 o 
   7   2  16     2489.86     2482.99     39.25 o 
   8   2  16      323.44      338.71     14.55 o 
   9   2  16      363.63      353.95     17.97 o 
  10   2  16       56.16       39.16     19.81 o 
 -10   3  16      115.09      129.54     15.57 o 
  -9   3  16      892.04      913.67     21.85 o 
  -8   3  16      799.98      752.59     18.72 o 
  -7   3  16       76.81       77.57      9.07 o 
  -6   3  16      849.10      842.80     19.24 o 
  -5   3  16      881.88      915.36     17.64 o 
  -4   3  16     2932.54     2835.87     37.05 o 
  -3   3  16      407.84      416.00     11.50 o 
  -2   3  16        1.94        4.03      4.61 o 
  -1   3  16       72.05       70.96      5.16 o 
   0   3  16      148.87      133.44      6.26 o 
   1   3  16       71.93       82.24      7.79 o 
   2   3  16        1.56       10.55      4.52 o 
   3   3  16      407.48      429.42     18.64 o 
   4   3  16     2932.79     2778.63     36.56 o 
   5   3  16      880.70      938.64     18.25 o 
   6   3  16      847.06      849.10     19.68 o 
   7   3  16       76.47       92.51     10.11 o 
   8   3  16      800.34      755.01     20.76 o 
   9   3  16      889.44      983.82     24.76 o 
  10   3  16      115.78      102.81     17.33 o 
  -9   4  16      219.78      223.57     12.73 o 
  -8   4  16      606.43      597.89     16.82 o 
  -7   4  16      184.36      172.91      9.91 o 
  -6   4  16     2119.74     2056.44     28.01 o 
  -5   4  16      735.84      729.41     15.20 o 
  -4   4  16      966.53      951.86     15.26 o 
  -3   4  16      146.16      135.65      6.63 o 
  -2   4  16      590.16      583.83     12.75 o 
  -1   4  16      289.65      306.09      8.49 o 
   0   4  16      443.67      388.71     12.00 o 
   1   4  16      287.67      307.08      9.13 o 
   2   4  16      587.94      558.52     13.13 o 
   3   4  16      147.51      140.84      8.00 o 
   4   4  16      965.72      959.34     17.89 o 
   5   4  16      740.14      685.08     16.30 o 
   6   4  16     2123.18     2120.07     33.47 o 
   7   4  16      186.47      180.62     10.46 o 
   8   4  16      608.20      596.26     19.24 o 
   9   4  16      220.51      241.99     17.02 o 
  -9   5  16      195.62      199.07     16.52 o 
  -8   5  16      332.93      349.22     15.08 o 
  -7   5  16      255.65      242.29     12.48 o 
  -6   5  16      564.90      577.28     15.55 o 
  -5   5  16      892.79      847.46     16.43 o 
  -4   5  16      753.68      715.85     14.48 o 
  -3   5  16     1767.46     1673.42     21.28 o 
   3   5  16     1765.94     1712.23     25.28 o 
   4   5  16      742.93      689.79     18.84 o 
   5   5  16      893.06      848.61     21.92 o 
   6   5  16      560.20      561.87     19.82 o 
   7   5  16      257.31      229.18     13.27 o 
   8   5  16      332.76      334.17     17.31 o 
   9   5  16      195.37      204.86     16.97 o 
  -9   6  16      290.61      291.13     18.30 o 
  -8   6  16      362.97      362.04     18.27 o 
  -7   6  16      755.30      777.60     20.05 o 
  -6   6  16       47.89       42.60      7.71 o 
  -5   6  16      716.28      718.41     15.28 o 
  -4   6  16     1012.09      969.96     16.82 o 
  -3   6  16      149.95      159.49      6.36 o 
  -2   6  16      458.18      429.38     18.32 o 
  -1   6  16     1879.77     1839.37     41.69 o 
   0   6  16      216.33      221.43     14.77 o 
   1   6  16     1882.53     1811.73     41.77 o 
   2   6  16      457.11      440.09     18.63 o 
   3   6  16      151.15      153.09     13.20 o 
   4   6  16     1017.88     1013.19     22.56 o 
   5   6  16      713.38      692.66     20.29 o 
   6   6  16       48.00       36.03     10.80 o 
   7   6  16      755.82      743.51     38.64 o 
   8   6  16      364.73      346.80     21.22 o 
   9   6  16      289.70      304.08     22.09 o 
  -8   7  16       30.07       25.26     12.50 o 
  -7   7  16        6.33        9.87     11.16 o 
  -6   7  16      527.02      583.12     19.22 o 
  -5   7  16      322.96      290.96     16.17 o 
  -4   7  16      650.51      587.84     17.49 o 
  -3   7  16      982.29     1019.22     24.76 o 
  -2   7  16     2332.61     2274.90     40.36 o 
  -1   7  16      732.20      639.50     38.20 o 
   0   7  16      118.75       96.71     12.05 o 
   1   7  16      733.08      673.12     41.42 o 
   2   7  16     2330.74     2264.63     66.79 o 
   3   7  16      981.48      950.31     20.89 o 
   4   7  16      651.67      601.20     20.85 o 
   5   7  16      322.74      327.49     17.12 o 
   6   7  16      527.49      562.42     20.94 o 
   7   7  16        6.73       10.64     12.03 o 
   8   7  16       29.69       40.01     14.05 o 
  -8   8  16      268.77      297.81     18.63 o 
  -7   8  16      857.36      979.69     76.95 o 
  -6   8  16      298.06      323.71     14.77 o 
  -5   8  16      160.89      182.85     13.74 o 
  -4   8  16      527.47      561.09     18.04 o 
  -3   8  16      801.72      784.43     22.31 o 
  -2   8  16      321.64      324.17     17.86 o 
  -1   8  16      194.44      171.17     12.09 o 
   0   8  16     2899.98     2836.74     79.21 o 
   1   8  16      195.25      173.29     18.12 o 
   2   8  16      323.56      307.94     17.50 o 
   3   8  16      800.74      776.74     32.30 o 
   4   8  16      525.29      539.63     21.13 o 
   5   8  16      159.87      168.15     14.78 o 
   6   8  16      294.13      277.62     18.60 o 
   7   8  16      859.95      840.10     51.83 o 
   8   8  16      268.09      265.95     17.98 o 
  -7   9  16       59.27       61.47     14.40 o 
  -6   9  16      379.65      364.80     19.05 o 
  -5   9  16      315.73      295.43     16.23 o 
  -4   9  16      728.78      723.88     25.97 o 
  -3   9  16      505.82      543.95     19.35 o 
  -2   9  16      746.03      721.19     28.33 o 
  -1   9  16      847.58      884.48     41.73 o 
   0   9  16      278.40      240.87     12.91 o 
   1   9  16      845.67      843.87     25.68 o 
   2   9  16      745.62      723.98     27.21 o 
   3   9  16      505.02      516.16     31.56 o 
   4   9  16      733.36      712.73     24.11 o 
   5   9  16      316.49      292.07     17.87 o 
   6   9  16      382.32      393.94     29.18 o 
   7   9  16       59.14       60.57     15.95 o 
  -5  10  16      838.90      844.31     49.23 o 
  -4  10  16      352.56      349.50     16.70 o 
  -3  10  16       31.36       32.58     13.94 o 
  -2  10  16      295.48      329.47     19.11 o 
  -1  10  16      941.67      904.52     59.06 o 
   0  10  16      127.84      121.78     15.18 o 
   1  10  16      939.56      974.38     72.90 o 
   2  10  16      295.61      278.97     22.90 o 
   3  10  16       31.67       20.15      9.66 o 
   4  10  16      350.63      364.76     19.87 o 
   5  10  16      834.44      886.97     28.67 o 
  -4  11  16       26.01       25.40     11.08 o 
  -3  11  16      398.18      402.20     22.71 o 
  -2  11  16      627.03      637.93     39.65 o 
  -1  11  16      104.45       96.45     26.36 o 
   0  11  16      202.42      228.46     26.17 o 
   1  11  16      102.97      120.16     16.87 o 
   2  11  16      631.45      677.02     62.25 o 
   3  11  16      399.06      416.42     30.99 o 
   4  11  16       25.60       40.45     25.38 o 
  -2  12  16      327.59      361.79     22.23 o 
  -1  12  16      187.64      226.50     38.19 o 
   0  12  16      588.48      681.44     29.78 o 
   1  12  16      187.12      218.95     37.21 o 
   2  12  16      325.13      298.28     49.71 o 
   1   0  17      585.47      617.71     12.62 o 
   2   0  17     2247.64     2199.38     57.29 o 
   3   0  17      300.17      269.97     10.50 o 
   4   0  17     7032.10     7374.60     93.75 o 
   5   0  17        6.58        1.35      8.23 o 
   6   0  17        1.96        5.08      7.72 o 
   7   0  17      336.09      362.94     13.11 o 
   8   0  17        1.44        1.67     10.88 o 
   9   0  17        5.22        8.26     11.65 o 
  10   0  17       14.71       15.19     18.94 o 
 -10   1  17       39.72       46.20     16.21 o 
  -9   1  17      446.93      462.48     19.90 o 
  -8   1  17       67.05       67.10     10.81 o 
  -7   1  17      176.50      151.24     13.76 o 
  -6   1  17      594.91      603.51     16.02 o 
  -5   1  17      119.32      106.46     10.70 o 
  -4   1  17       46.17       52.69      7.25 o 
  -3   1  17      116.88      120.36      8.68 o 
  -2   1  17       17.82       16.87      6.46 o 
  -1   1  17      948.18      981.52     15.09 o 
   0   1  17     3329.37     3346.81     39.85 o 
   1   1  17      952.56      998.37     15.29 o 
   2   1  17       18.00       10.87      5.49 o 
   3   1  17      117.22      127.89      8.66 o 
   4   1  17       44.58       56.43      7.53 o 
   5   1  17      121.00      112.75     11.47 o 
   6   1  17      592.50      582.54     17.39 o 
   7   1  17      177.30      165.62     11.58 o 
   8   1  17       66.00       62.31     10.71 o 
   9   1  17      445.20      443.66     24.73 o 
  10   1  17       40.41       31.01     15.99 o 
 -10   2  17      141.95      144.48     18.15 o 
  -9   2  17       83.05      111.71     14.38 o 
  -8   2  17      294.65      292.91     15.75 o 
  -7   2  17       15.49       12.21      8.94 o 
  -6   2  17     2022.69     1985.39     32.71 o 
  -5   2  17       10.73       14.88      7.99 o 
  -4   2  17       62.64       54.50      7.41 o 
  -3   2  17     2683.18     2864.47     42.89 o 
  -2   2  17      203.76      271.75     14.20 o 
  -1   2  17      988.76      993.23     15.81 o 
   0   2  17     2041.43     2132.62     24.45 o 
   1   2  17      992.51      973.56     14.07 o 
   3   2  17     2687.25     2847.77     39.76 o 
   4   2  17       62.91       68.35      7.43 o 
   5   2  17       10.75       20.80      7.39 o 
   6   2  17     2024.91     2000.42     33.02 o 
   7   2  17       16.01        9.19     10.80 o 
   8   2  17      293.35      310.58     14.30 o 
   9   2  17       83.16       97.70     13.84 o 
  10   2  17      142.64      170.79     35.21 o 
 -10   3  17       70.78       78.35     14.64 o 
  -9   3  17       72.99       89.67     13.68 o 
  -8   3  17      459.72      429.69     16.39 o 
  -7   3  17       66.43       57.80      8.69 o 
  -6   3  17       49.47       47.01      8.89 o 
  -5   3  17      353.44      339.77     12.45 o 
  -4   3  17      170.51      189.95     11.03 o 
  -3   3  17     1113.88     1094.36     16.41 o 
  -2   3  17     1512.10     1462.25     20.41 o 
  -1   3  17      934.80      921.31     14.18 o 
   0   3  17      687.59      699.32     10.58 o 
   1   3  17      934.39      923.42     12.99 o 
   2   3  17     1510.09     1523.51     20.32 o 
   3   3  17     1116.31     1086.34     19.60 o 
   4   3  17      171.02      202.69      9.74 o 
   5   3  17      354.21      340.25     14.31 o 
   6   3  17       49.22       47.16      9.15 o 
   7   3  17       65.75       52.87      9.61 o 
   8   3  17      459.33      440.35     16.56 o 
   9   3  17       72.08       93.59     12.65 o 
  10   3  17       70.46       68.74     16.28 o 
  -9   4  17      111.49      133.06     12.96 o 
  -8   4  17      200.08      221.74     12.64 o 
  -7   4  17      214.61      199.37     10.50 o 
  -6   4  17       57.73       55.50      7.45 o 
  -5   4  17     2914.92     2802.05     34.21 o 
  -4   4  17     3265.56     3145.62     38.11 o 
  -3   4  17      259.02      262.41      8.29 o 
  -2   4  17     1705.76     1738.92     23.59 o 
  -1   4  17      915.12      909.31     15.83 o 
   0   4  17     1249.98     1207.12     18.98 o 
   1   4  17      914.33      901.38     15.98 o 
   2   4  17     1709.61     1716.42     25.65 o 
   3   4  17      259.85      245.40     10.47 o 
   4   4  17     3279.62     3217.04     43.70 o 
   5   4  17     2915.33     2779.34     44.45 o 
   6   4  17       57.10       60.53      8.89 o 
   7   4  17      216.07      209.14     11.71 o 
   8   4  17      200.01      219.15     15.92 o 
   9   4  17      111.87      120.20     15.13 o 
  -9   5  17        4.62        4.54     17.23 o 
  -8   5  17      299.11      293.43     17.01 o 
  -7   5  17      220.21      220.02     14.13 o 
  -6   5  17      322.66      327.70     14.92 o 
  -5   5  17      110.04      116.81      8.90 o 
  -4   5  17     2513.48     2505.39     31.63 o 
  -3   5  17     1736.80     1659.92     23.12 o 
  -2   5  17      798.90      791.47     21.90 o 
  -1   5  17      596.48      611.44     22.25 o 
   0   5  17     2120.43     2015.91     42.68 o 
   1   5  17      593.01      608.92     22.31 o 
   2   5  17      801.40      812.89     20.68 o 
   3   5  17     1741.08     1649.47     25.00 o 
   4   5  17     2517.79     2377.23     41.18 o 
   5   5  17      110.11      100.69     12.65 o 
   6   5  17      322.24      310.65     15.37 o 
   7   5  17      219.80      231.05     13.50 o 
   8   5  17      296.80      332.65     17.31 o 
   9   5  17        4.46        1.10     14.38 o 
  -9   6  17        4.22        2.50     13.28 o 
  -8   6  17       35.35       14.61     12.53 o 
  -7   6  17      118.95      136.53     13.82 o 
  -6   6  17      138.66      127.73      8.99 o 
  -5   6  17      994.29      977.31     22.81 o 
  -4   6  17     1203.90     1198.17     19.15 o 
  -3   6  17      425.31      442.42      9.97 o 
  -2   6  17     1551.05     1531.87     40.58 o 
  -1   6  17      627.30      631.57     19.78 o 
   0   6  17      593.86      560.53     21.80 o 
   1   6  17      629.43      655.69     22.66 o 
   2   6  17     1549.55     1512.43     24.69 o 
   3   6  17      428.49      423.00     12.17 o 
   4   6  17     1203.92     1170.79     34.39 o 
   5   6  17     1002.61      989.56     25.46 o 
   6   6  17      138.51      127.76     12.95 o 
   7   6  17      118.80       92.81     13.46 o 
   8   6  17       35.25       20.00     15.21 o 
   9   6  17        4.11       26.77     22.48 o 
  -8   7  17      841.52      882.41     28.36 o 
  -7   7  17      360.62      396.85     17.23 o 
  -6   7  17      107.40      118.31     11.76 o 
  -5   7  17       85.58       88.89     10.73 o 
  -4   7  17      263.01      266.02      9.62 o 
  -3   7  17     2224.93     2147.58     28.42 o 
  -2   7  17      814.58      790.71     16.91 o 
  -1   7  17     1237.31     1236.11     24.88 o 
   0   7  17      143.87      110.25     17.12 o 
   1   7  17     1229.43     1236.70     32.63 o 
   2   7  17      814.71      732.78     26.33 o 
   3   7  17     2230.66     2133.98     50.20 o 
   4   7  17      262.89      250.09     26.91 o 
   5   7  17       85.44       76.06     11.20 o 
   6   7  17      108.10      114.14     12.80 o 
   7   7  17      359.08      405.34     20.00 o 
   8   7  17      840.63      911.21     63.92 o 
  -7   8  17      100.21      103.56     12.95 o 
  -6   8  17      120.90      127.59     12.85 o 
  -5   8  17      220.47      239.82     15.55 o 
  -4   8  17      336.48      346.75     13.96 o 
  -3   8  17      269.79      261.54     14.42 o 
  -2   8  17      222.72      220.57     13.42 o 
  -1   8  17      837.28      783.54     22.17 o 
   0   8  17      285.25      305.76     18.52 o 
   1   8  17      836.04      788.94     46.79 o 
   2   8  17      220.85      214.69     17.04 o 
   3   8  17      268.30      264.18     14.17 o 
   4   8  17      338.62      358.19     17.77 o 
   5   8  17      217.85      245.21     16.49 o 
   6   8  17      123.82      129.31     15.55 o 
   7   8  17       99.19       74.82     25.84 o 
  -7   9  17      431.50      439.31     25.15 o 
  -6   9  17       68.43       69.26     14.12 o 
  -5   9  17        4.19       11.72     14.02 o 
  -4   9  17      575.70      575.91     17.18 o 
  -3   9  17      329.76      343.58     16.42 o 
  -2   9  17      495.45      533.76     29.48 o 
  -1   9  17      390.66      392.12     20.98 o 
   0   9  17      405.26      366.84     16.00 o 
   1   9  17      389.96      393.76     20.67 o 
   2   9  17      498.02      519.61     23.67 o 
   3   9  17      329.83      336.13     27.00 o 
   4   9  17      573.51      525.01     21.96 o 
   5   9  17        4.45      -15.18     19.64 o 
   6   9  17       68.86       75.86     15.59 o 
   7   9  17      430.91      408.99     28.75 o 
  -5  10  17      272.61      293.32     28.30 o 
  -4  10  17      672.44      654.39     21.36 o 
  -3  10  17        0.24       -2.02     13.74 o 
  -2  10  17      233.88      245.89     18.89 o 
  -1  10  17     1411.87     1442.63     66.27 o 
   0  10  17       74.46       79.34     14.98 o 
   1  10  17     1415.03     1423.60     45.57 o 
   2  10  17      232.40      243.55     18.69 o 
   3  10  17        0.26      -12.07     12.07 o 
   4  10  17      668.25      662.01     37.96 o 
   5  10  17      273.14      273.54     25.02 o 
  -4  11  17       90.94       92.60     12.19 o 
  -3  11  17      704.19      715.49     66.37 o 
  -2  11  17      106.11      123.37     17.37 o 
  -1  11  17      400.55      392.54     29.65 o 
   0  11  17      158.90      160.63     17.66 o 
   1  11  17      404.11      434.61     24.51 o 
   2  11  17      105.88      115.74     19.92 o 
   3  11  17      700.82      712.64     44.54 o 
   4  11  17       91.08      113.52     37.94 o 
  -1  12  17      218.76      259.52     21.71 o 
   0  12  17     2902.55     3208.61     85.21 o 
   1  12  17      218.68      280.01     23.34 o 
   0   0  18    12907.17    12272.15    197.95 o 
   1   0  18      296.36      289.39      9.70 o 
   2   0  18     3028.80     3066.07     39.45 o 
   3   0  18      606.59      640.04     20.58 o 
   4   0  18      498.42      430.11     14.69 o 
   5   0  18      382.78      360.11     13.32 o 
   6   0  18     1683.34     1678.46     26.86 o 
   7   0  18       41.93       47.79      9.23 o 
   8   0  18      565.72      579.92     18.76 o 
   9   0  18      376.17      344.32     21.05 o 
  10   0  18       75.35       92.49     17.58 o 
 -10   1  18       55.35       50.69     16.32 o 
  -9   1  18       37.07       36.91     14.70 o 
  -8   1  18      498.23      476.89     17.90 o 
  -7   1  18      434.98      449.66     16.33 o 
  -6   1  18      412.93      395.90     13.59 o 
  -5   1  18      109.58      116.28      9.65 o 
  -4   1  18     1577.23     1638.72     28.06 o 
  -3   1  18     1756.30     1762.72     25.75 o 
  -2   1  18      231.69      210.88     10.73 o 
  -1   1  18       40.49       41.26      5.14 o 
   0   1  18      442.61      437.79     10.18 o 
   1   1  18       39.48       40.59      5.30 o 
   2   1  18      228.41      207.60      8.29 o 
   3   1  18     1756.94     1753.88     27.75 o 
   4   1  18     1580.87     1662.26     25.46 o 
   5   1  18      108.91       93.01      9.36 o 
   6   1  18      412.11      400.17     14.73 o 
   7   1  18      436.38      431.89     14.32 o 
   8   1  18      499.39      462.43     17.33 o 
   9   1  18       38.00       46.11     13.21 o 
  10   1  18       55.02       96.13     17.41 o 
 -10   2  18      248.97      223.29     21.87 o 
  -9   2  18      196.14      184.28     15.95 o 
  -8   2  18      134.12      140.11     12.00 o 
  -7   2  18      690.92      671.97     18.91 o 
  -6   2  18      445.06      452.34     15.15 o 
  -5   2  18     2601.15     2452.54     42.51 o 
  -4   2  18      353.76      361.24     11.83 o 
  -2   2  18     5351.98     5717.73     69.82 o 
  -1   2  18     7683.70     7648.82    112.26 o 
   0   2  18     1901.15     1806.39     21.64 o 
   1   2  18     7673.01     7633.60     82.68 o 
   2   2  18     5334.97     5677.84     68.04 o 
   3   2  18      489.18      552.59     13.59 o 
   4   2  18      354.68      353.60     15.04 o 
   5   2  18     2609.88     2522.49     37.86 o 
   6   2  18      444.94      417.14     15.23 o 
   7   2  18      688.85      643.90     18.86 o 
   8   2  18      133.83      131.40     11.73 o 
   9   2  18      195.80      231.03     16.47 o 
  10   2  18      250.47      284.12     24.27 o 
  -9   3  18      132.79      105.34     14.16 o 
  -8   3  18      160.07      159.64     12.37 o 
  -7   3  18      565.19      549.38     17.25 o 
  -6   3  18      194.68      196.59     10.90 o 
  -5   3  18      384.86      382.52     12.22 o 
  -4   3  18      678.96      644.32     15.24 o 
  -3   3  18     2369.06     2368.11     30.35 o 
  -2   3  18      800.26      811.26     14.40 o 
  -1   3  18      606.12      558.44     11.39 o 
   0   3  18      989.98     1011.10     14.33 o 
   1   3  18      609.03      576.60     10.24 o 
   2   3  18      799.17      833.42     14.19 o 
   3   3  18     2369.88     2373.79     31.68 o 
   4   3  18      682.21      627.01     15.13 o 
   5   3  18      385.91      368.13     13.32 o 
   6   3  18      195.34      197.73     19.33 o 
   7   3  18      564.82      534.38     17.19 o 
   8   3  18      162.57      143.95     12.78 o 
   9   3  18      133.24      155.53     13.81 o 
  -9   4  18      310.50      264.42     17.18 o 
  -8   4  18       58.17       66.48     10.70 o 
  -7   4  18      433.66      456.56     14.46 o 
  -6   4  18     1029.95      995.16     26.62 o 
  -5   4  18      441.34      445.27     12.95 o 
  -4   4  18      915.13      882.44     15.99 o 
  -3   4  18      311.72      321.66      9.59 o 
  -2   4  18     2529.69     2631.58     33.04 o 
  -1   4  18      902.85      948.87     16.89 o 
   0   4  18      548.00      589.32     12.82 o 
   1   4  18      896.01      959.44     16.18 o 
   2   4  18     2527.88     2647.28     43.39 o 
   3   4  18      309.40      333.53     17.94 o 
   4   4  18      913.73      874.93     21.71 o 
   5   4  18      443.22      429.18     14.19 o 
   6   4  18     1029.37      997.58     21.36 o 
   7   4  18      433.89      470.10     18.00 o 
   8   4  18       56.75       65.72     13.23 o 
   9   4  18      311.21      344.13     18.93 o 
  -9   5  18      261.55      275.96     18.50 o 
  -8   5  18      437.21      440.81     17.10 o 
  -7   5  18      133.98      136.58     12.76 o 
  -6   5  18       26.33       29.32      8.07 o 
  -5   5  18      215.54      218.75      9.89 o 
  -4   5  18     1279.19     1293.18     22.55 o 
  -3   5  18      547.33      572.24     14.58 o 
  -2   5  18     2018.37     2061.29     29.02 o 
  -1   5  18      211.99      222.66     10.31 o 
   0   5  18      464.88      486.39     20.71 o 
   1   5  18      210.96      245.43      9.18 o 
   2   5  18     2011.38     2010.73     45.05 o 
   3   5  18      546.15      545.68     15.35 o 
   4   5  18     1280.06     1257.30     26.56 o 
   5   5  18      218.15      214.99     12.87 o 
   6   5  18       26.46       30.52     10.97 o 
   7   5  18      132.67      125.00     13.34 o 
   8   5  18      437.57      475.82     20.28 o 
   9   5  18      261.57      272.10     18.19 o 
  -8   6  18      384.36      374.12     26.59 o 
  -7   6  18      202.44      207.93     11.68 o 
  -6   6  18       89.10       98.59      8.61 o 
  -5   6  18      627.01      634.68     14.91 o 
  -4   6  18      318.76      333.40     10.98 o 
  -3   6  18      208.65      208.33      8.34 o 
   3   6  18      207.75      204.81     10.12 o 
   4   6  18      317.58      327.23     18.87 o 
   5   6  18      621.11      601.84     19.59 o 
   6   6  18       89.21       95.16     18.18 o 
   7   6  18      203.67      208.80     15.50 o 
   8   6  18      384.74      446.52     23.12 o 
  -8   7  18      862.96      888.55     29.11 o 
  -7   7  18      454.75      413.59     20.02 o 
  -6   7  18      130.43      122.92     12.51 o 
  -5   7  18       94.94      117.46     11.13 o 
  -3   7  18     1111.53     1147.65     18.36 o 
  -2   7  18      134.20      134.80     11.15 o 
  -1   7  18      503.04      490.70     14.15 o 
   0   7  18      241.69      217.78     17.67 o 
   1   7  18      506.40      505.38     21.88 o 
   2   7  18      134.17      155.14     14.17 o 
   3   7  18     1105.97     1103.87     63.61 o 
   5   7  18       95.51       94.96     11.71 o 
   6   7  18      129.11      130.88     14.21 o 
   7   7  18      451.95      477.24     19.95 o 
   8   7  18      861.18      950.12     32.75 o 
  -7   8  18       34.03       24.08     13.39 o 
  -6   8  18      364.23      378.65     16.30 o 
  -5   8  18      371.61      401.30     16.29 o 
  -4   8  18       87.82       83.84     10.23 o 
  -3   8  18       41.34       36.34      7.40 o 
  -2   8  18      106.31       92.89     11.55 o 
  -1   8  18      598.45      600.84     19.89 o 
   0   8  18       85.06       71.20     12.13 o 
   1   8  18      600.52      578.97     37.75 o 
   2   8  18      105.46       90.68     29.16 o 
   3   8  18       41.94       22.14      9.72 o 
   4   8  18       86.71       87.10     34.89 o 
   5   8  18      371.86      401.24     24.86 o 
   6   8  18      361.13      389.28     24.95 o 
   7   8  18       33.74       32.61     15.67 o 
  -6   9  18      246.62      269.62     17.33 o 
  -5   9  18      550.32      511.37     25.80 o 
  -4   9  18      545.16      539.93     17.30 o 
  -3   9  18       53.89       49.74     11.22 o 
  -2   9  18      378.81      363.30     30.04 o 
  -1   9  18      164.22      152.56     15.38 o 
   0   9  18      580.80      519.55     19.24 o 
   1   9  18      163.63      172.07     13.09 o 
   2   9  18      379.06      395.10     28.45 o 
   3   9  18       53.73       57.73     10.48 o 
   4   9  18      541.94      542.64     29.57 o 
   5   9  18      550.12      566.74     24.17 o 
   6   9  18      245.78      251.27     19.00 o 
  -5  10  18      265.86      288.68     18.21 o 
  -4  10  18      455.11      433.65     25.18 o 
  -3  10  18      222.43      267.99     20.04 o 
  -2  10  18       78.28       53.32     19.47 o 
  -1  10  18      244.88      218.98     18.42 o 
   0  10  18      718.85      725.87     56.84 o 
   1  10  18      244.34      254.22     18.41 o 
   2  10  18       77.97       86.25     15.54 o 
   3  10  18      224.68      234.32     17.02 o 
   4  10  18      458.00      450.61     35.74 o 
   5  10  18      265.49      295.45     18.74 o 
  -4  11  18       37.75       32.67     11.51 o 
  -3  11  18      150.04      152.47     30.46 o 
  -2  11  18       60.64       59.73     20.06 o 
  -1  11  18       70.87       88.55     16.86 o 
   0  11  18      260.04      262.63     19.95 o 
   1  11  18       69.77       65.73     16.10 o 
   2  11  18       61.08       67.69     16.72 o 
   3  11  18      150.25      138.33     19.90 o 
   4  11  18       38.34       24.94     12.74 o 
   0  12  18      223.21      295.52     21.21 o 
   1   0  19      597.56      637.44     13.59 o 
   2   0  19      139.52      133.06     12.27 o 
   3   0  19      617.11      598.89     18.13 o 
   4   0  19     2738.51     2667.20     39.54 o 
   5   0  19       36.95       42.19      8.86 o 
   6   0  19      662.21      652.57     19.59 o 
   7   0  19      826.56      779.65     19.23 o 
   8   0  19     1110.70     1098.88     24.97 o 
   9   0  19        9.79        3.94     26.86 o 
  10   0  19     1429.75     1453.98     41.46 o 
 -10   1  19        8.00        3.33     15.21 o 
  -9   1  19      437.19      423.21     22.42 o 
  -8   1  19     1673.68     1689.84     32.02 o 
  -7   1  19     1267.96     1262.75     25.87 o 
  -6   1  19     1369.53     1331.10     23.66 o 
  -5   1  19      992.17      922.77     20.72 o 
  -4   1  19      113.39      107.42      9.66 o 
  -3   1  19      325.20      338.81     12.52 o 
  -2   1  19        6.86        6.23      6.22 o 
  -1   1  19      993.75     1024.59     15.88 o 
   0   1  19     1439.10     1467.49     20.16 o 
   1   1  19      985.19      997.75     18.77 o 
   2   1  19        6.92        4.35      6.09 o 
   3   1  19      328.40      327.76     11.13 o 
   4   1  19      112.94      109.29      9.31 o 
   5   1  19      992.06      931.44     27.16 o 
   6   1  19     1371.98     1375.88     26.32 o 
   7   1  19     1269.11     1249.37     23.91 o 
   8   1  19     1672.43     1673.43     32.15 o 
   9   1  19      436.97      401.76     21.99 o 
  10   1  19        8.21        2.07     17.32 o 
  -9   2  19     1615.86     1632.14     50.84 o 
  -8   2  19      362.49      391.58     20.12 o 
  -7   2  19      330.43      314.89     13.70 o 
  -6   2  19      246.58      243.26     14.44 o 
  -5   2  19     2977.09     3064.75     49.38 o 
  -4   2  19      363.82      385.25     12.19 o 
  -3   2  19     2037.06     1973.52     26.71 o 
  -2   2  19      131.89      155.98      8.07 o 
  -1   2  19      493.00      506.59     22.85 o 
   0   2  19      814.58      874.81     22.05 o 
   1   2  19      490.01      484.93     12.66 o 
   2   2  19      130.80      165.20      7.93 o 
   3   2  19     2026.99     1981.60     28.03 o 
   4   2  19      365.98      372.03     12.47 o 
   5   2  19     2984.30     3005.17     43.95 o 
   6   2  19      247.34      271.95     12.31 o 
   7   2  19      331.92      301.95     13.75 o 
   8   2  19      363.55      373.94     15.61 o 
   9   2  19     1615.40     1698.47     55.38 o 
  -9   3  19      750.94      782.92     26.06 o 
  -8   3  19      229.76      241.20     13.82 o 
  -7   3  19     1376.66     1355.92     27.00 o 
  -6   3  19     1490.98     1385.56     26.21 o 
  -5   3  19        5.04       -7.31      7.55 o 
  -4   3  19       37.48       40.24      6.78 o 
  -3   3  19      281.40      286.46      9.70 o 
  -2   3  19      661.96      657.55     13.06 o 
  -1   3  19     1632.14     1602.10     22.69 o 
   0   3  19      260.40      221.29      6.62 o 
   1   3  19     1628.82     1618.28     20.06 o 
   2   3  19      659.59      670.18     17.63 o 
   3   3  19      283.01      320.05     12.30 o 
   4   3  19       38.31       36.63      7.68 o 
   5   3  19        4.79       -2.30      7.73 o 
   6   3  19     1492.29     1405.45     28.81 o 
   7   3  19     1377.49     1412.65     27.10 o 
   8   3  19      229.73      278.60     17.16 o 
   9   3  19      752.42      806.85     26.06 o 
  -9   4  19      306.02      312.90     17.42 o 
  -8   4  19      271.39      266.49     13.60 o 
  -7   4  19      317.46      320.01     13.82 o 
  -6   4  19      418.67      405.57     14.57 o 
  -5   4  19      328.98      333.20     10.91 o 
  -4   4  19     3084.19     3065.15     37.55 o 
  -3   4  19       96.36       99.52      6.66 o 
  -2   4  19     1445.88     1433.28     22.85 o 
  -1   4  19      154.79      140.56      7.82 o 
   0   4  19      418.35      419.93     11.89 o 
   1   4  19      153.59      158.29      6.69 o 
   2   4  19     1439.71     1394.54     31.17 o 
   3   4  19       96.65       78.63      9.38 o 
   4   4  19     3082.84     3122.14     50.26 o 
   5   4  19      331.82      338.92     14.93 o 
   6   4  19      420.51      496.00     21.54 o 
   7   4  19      318.50      320.48     16.41 o 
   8   4  19      272.67      248.88     16.42 o 
   9   4  19      308.20      287.68     41.75 o 
  -9   5  19      210.54      258.78     21.54 o 
  -8   5  19     1039.81     1101.84     42.18 o 
  -7   5  19      152.06      141.18     11.61 o 
  -6   5  19      320.30      334.32     14.28 o 
  -5   5  19     1059.01      984.40     20.56 o 
  -4   5  19      138.17      136.65      9.48 o 
  -3   5  19      795.80      738.42     18.43 o 
  -2   5  19     1504.61     1471.26     23.20 o 
  -1   5  19      815.40      794.31     21.50 o 
   0   5  19     1538.45     1501.47     24.67 o 
   1   5  19      816.47      787.68     19.50 o 
   2   5  19     1504.77     1472.17     34.90 o 
   3   5  19      796.51      743.74     21.69 o 
   4   5  19      138.40      157.55     18.00 o 
   5   5  19     1064.20     1034.48     24.90 o 
   6   5  19      318.13      352.00     16.00 o 
   7   5  19      152.65      135.71     13.85 o 
   8   5  19     1039.54     1037.31     29.30 o 
   9   5  19      210.13      208.50     20.19 o 
  -8   6  19      297.51      311.51     16.96 o 
  -7   6  19       56.63       82.14     10.15 o 
  -6   6  19      263.63      264.66     11.12 o 
  -5   6  19      520.82      530.34     14.19 o 
  -4   6  19       90.44       81.61      8.52 o 
  -3   6  19     1173.59     1100.14     19.79 o 
  -2   6  19       32.71       17.83      5.96 o 
  -1   6  19      963.66      924.29     24.09 o 
   0   6  19     2224.09     2023.08     44.27 o 
   1   6  19      966.48      939.44     23.24 o 
   2   6  19       33.59       35.83      6.78 o 
   3   6  19     1175.34     1130.59     22.15 o 
   4   6  19       89.53       74.47     10.16 o 
   5   6  19      520.71      540.96     19.14 o 
   6   6  19      264.88      253.87     15.10 o 
   7   6  19       55.05       52.70     17.31 o 
   8   6  19      298.19      309.26     21.30 o 
  -8   7  19      169.42      204.40     17.83 o 
  -7   7  19      637.65      662.02     28.00 o 
  -6   7  19      192.46      186.30     13.63 o 
  -5   7  19      501.14      493.89     14.37 o 
  -4   7  19      461.49      459.49     14.31 o 
   0   7  19     3484.57     3389.31     66.55 o 
   4   7  19      461.75      433.85     23.49 o 
   5   7  19      500.15      535.38     31.08 o 
   6   7  19      194.00      205.40     14.72 o 
   7   7  19      639.33      634.45     23.85 o 
   8   7  19      169.43      187.51     18.66 o 
  -7   8  19      197.61      180.25     16.34 o 
  -6   8  19      114.51      117.22     12.71 o 
  -5   8  19       81.37       89.98     11.36 o 
  -4   8  19      362.21      357.38     14.45 o 
  -3   8  19       16.02       20.63      6.87 o 
  -2   8  19     1179.03     1114.65     27.69 o 
  -1   8  19      508.32      467.89     18.16 o 
   0   8  19       75.17       55.40     11.16 o 
   1   8  19      507.33      449.11     40.74 o 
   2   8  19     1186.65     1174.34     33.85 o 
   3   8  19       16.00       27.69     10.19 o 
   4   8  19      360.94      342.53     18.09 o 
   5   8  19       80.36       62.05     13.52 o 
   6   8  19      114.14      139.99     16.58 o 
   7   8  19      197.17      201.08     24.40 o 
  -6   9  19      461.13      458.97     21.53 o 
  -5   9  19      247.92      278.21     16.98 o 
  -4   9  19      696.51      695.21     19.84 o 
  -3   9  19      168.46      179.97     13.92 o 
  -2   9  19      269.53      276.33     16.08 o 
  -1   9  19     1389.32     1401.14     31.01 o 
   0   9  19      776.90      715.17     50.57 o 
   1   9  19     1388.15     1413.73     33.67 o 
   2   9  19      271.19      283.50     19.39 o 
   3   9  19      168.12      163.49     17.87 o 
   4   9  19      695.87      699.91     25.07 o 
   5   9  19      244.98      243.38     18.04 o 
   6   9  19      461.40      454.39     23.73 o 
  -5  10  19       23.85       20.92     12.62 o 
  -4  10  19       68.91       91.85     12.62 o 
  -3  10  19     1069.71     1137.57     35.48 o 
  -2  10  19       67.01       77.52     17.77 o 
  -1  10  19      398.69      435.48     24.17 o 
   0  10  19       81.71       94.03     24.71 o 
   1  10  19      399.51      457.41     31.83 o 
   2  10  19       66.81       69.23     16.05 o 
   3  10  19     1064.75     1129.22     32.03 o 
   4  10  19       68.13       55.65     29.33 o 
   5  10  19       24.25       37.19     14.26 o 
  -3  11  19       67.85       70.62     23.22 o 
  -2  11  19      127.33      156.04     18.80 o 
  -1  11  19      231.35      261.42     20.49 o 
   0  11  19      768.10      781.55     55.12 o 
   1  11  19      232.34      225.57     27.52 o 
   2  11  19      127.23      149.01     18.65 o 
   3  11  19       67.66       66.88     12.02 o 
   0   0  20       36.50       19.52      8.61 o 
   1   0  20      347.41      343.60     12.34 o 
   2   0  20      124.84      147.88      8.37 o 
   3   0  20      599.07      625.47     20.52 o 
   4   0  20      164.63      156.82     10.29 o 
   5   0  20      434.24      420.40     15.01 o 
   6   0  20       86.56      102.93     10.35 o 
   7   0  20        5.75        2.04      8.82 o 
   8   0  20      297.52      308.24     16.40 o 
   9   0  20      350.09      370.85     21.86 o 
  -9   1  20      246.72      245.52     19.80 o 
  -8   1  20      533.44      530.19     18.69 o 
  -7   1  20      502.86      502.12     25.15 o 
  -6   1  20      285.01      276.63     11.79 o 
  -5   1  20      243.55      253.75     12.06 o 
  -4   1  20       95.42      103.47      9.66 o 
  -3   1  20     1327.88     1314.21     23.90 o 
  -2   1  20     4564.64     4573.45     62.21 o 
  -1   1  20       44.13       56.02      6.51 o 
   0   1  20        0.12        6.06      8.41 o 
   1   1  20       43.25       53.92      5.98 o 
   2   1  20     4562.64     4641.69     52.74 o 
   3   1  20     1327.83     1308.21     26.30 o 
   4   1  20       96.07       98.94     10.40 o 
   5   1  20      241.56      222.85     12.97 o 
   6   1  20      283.54      260.68     17.37 o 
   7   1  20      503.05      499.26     16.52 o 
   8   1  20      535.23      564.36     19.13 o 
   9   1  20      246.22      279.87     28.06 o 
  -9   2  20      132.21      150.20     15.50 o 
  -8   2  20       49.61       42.30     10.93 o 
  -7   2  20       19.07       27.12      9.72 o 
  -6   2  20      226.72      219.49     11.93 o 
  -5   2  20      568.62      518.32     23.43 o 
  -4   2  20      205.50      205.38     10.98 o 
  -3   2  20      976.31      955.42     16.99 o 
  -2   2  20      861.92      868.37     17.35 o 
  -1   2  20      386.67      387.81     10.25 o 
   0   2  20     1977.92     1880.41     24.58 o 
   1   2  20      385.98      376.16     11.95 o 
   2   2  20      864.93      890.36     17.86 o 
   3   2  20      979.92      969.04     19.49 o 
   4   2  20      206.32      219.36     11.16 o 
   5   2  20      574.51      519.58     15.83 o 
   6   2  20      226.96      249.32     13.68 o 
   7   2  20       19.15       10.24      9.61 o 
   8   2  20       48.87       39.11     11.08 o 
   9   2  20      132.23      134.99     17.48 o 
  -9   3  20       77.20       82.58     19.18 o 
  -8   3  20      120.93      144.92     18.58 o 
  -7   3  20        4.01        7.23      9.16 o 
  -6   3  20        5.27       -1.20      8.46 o 
  -5   3  20      156.16      139.17      9.85 o 
  -4   3  20     1383.52     1331.35     22.51 o 
  -3   3  20      576.47      588.91     14.25 o 
  -2   3  20      266.99      279.85     13.06 o 
  -1   3  20     1518.01     1527.57     21.11 o 
   0   3  20     2470.16     2504.75     28.58 o 
   1   3  20     1517.63     1506.19     20.38 o 
   2   3  20      265.17      259.79      9.29 o 
   3   3  20      578.05      614.86     13.80 o 
   4   3  20     1380.14     1341.95     21.93 o 
   5   3  20      156.75      167.60     11.10 o 
   6   3  20        5.19       -9.25      9.25 o 
   7   3  20        3.80       13.64      9.47 o 
   8   3  20      120.29      127.14     12.29 o 
   9   3  20       77.23       81.48     13.94 o 
  -9   4  20      293.02      274.88     22.53 o 
  -8   4  20      172.41      207.03     13.34 o 
  -7   4  20       58.30       46.75      9.77 o 
  -6   4  20       54.74       58.80      9.13 o 
  -5   4  20       56.92       50.29      8.18 o 
  -4   4  20      807.62      799.13     20.91 o 
  -3   4  20     1061.71     1063.76     19.55 o 
  -2   4  20     1330.30     1291.91     23.72 o 
  -1   4  20     1240.44     1304.62     24.64 o 
   0   4  20     2353.16     2452.42     33.97 o 
   1   4  20     1241.51     1275.10     23.45 o 
   2   4  20     1337.10     1311.31     27.42 o 
   3   4  20     1058.91     1047.97     21.36 o 
   4   4  20      810.60      752.70     21.05 o 
   5   4  20       57.96       46.81     10.46 o 
   6   4  20       56.07       51.49     12.80 o 
   7   4  20       59.03       47.11     12.13 o 
   8   4  20      171.67      197.67     15.73 o 
   9   4  20      291.16      251.51     21.30 o 
  -9   5  20      203.66      203.84     34.30 o 
  -8   5  20      536.62      558.90     22.05 o 
  -7   5  20      222.52      250.48     14.43 o 
  -6   5  20      444.75      444.85     16.86 o 
  -5   5  20      977.32      903.21     20.07 o 
  -4   5  20      349.06      344.19     18.84 o 
  -3   5  20      480.43      520.47     34.25 o 
  -2   5  20     1117.27     1124.27     20.01 o 
  -1   5  20     1494.22     1476.30     25.11 o 
   0   5  20     1051.34     1027.66     19.52 o 
   1   5  20     1493.86     1503.69     25.47 o 
   2   5  20     1112.67     1145.46     30.50 o 
   3   5  20      479.28      495.88     24.53 o 
   4   5  20      352.45      304.24     16.14 o 
   5   5  20      976.28      944.21     24.10 o 
   6   5  20      445.73      437.99     21.34 o 
   7   5  20      222.68      231.19     15.30 o 
   8   5  20      535.67      580.60     23.36 o 
   9   5  20      203.34      209.06     20.93 o 
  -8   6  20        6.61       19.16     14.63 o 
  -7   6  20      173.22      174.84     14.34 o 
  -6   6  20       16.28       27.55     10.06 o 
  -5   6  20      300.06      314.30     12.47 o 
  -4   6  20      619.79      555.41     15.63 o 
  -3   6  20      705.27      701.00     16.37 o 
  -2   6  20      425.27      417.58     11.89 o 
  -1   6  20     1701.31     1689.69     31.92 o 
   0   6  20     1835.33     1833.31     42.11 o 
   1   6  20     1696.23     1690.16     27.45 o 
   2   6  20      425.22      401.60     13.06 o 
   3   6  20      709.72      692.36     17.74 o 
   4   6  20      618.84      608.32     31.56 o 
   5   6  20      299.14      315.38     19.81 o 
   6   6  20       16.25       10.08     13.66 o 
   7   6  20      171.99      211.34     35.91 o 
   8   6  20        6.44       10.87     14.92 o 
  -7   7  20      306.61      311.47     18.27 o 
  -6   7  20     1019.55     1026.73     28.57 o 
  -5   7  20      915.94      907.18     19.40 o 
  -4   7  20      260.31      262.38     11.11 o 
  -3   7  20       44.77       36.37      7.40 o 
  -2   7  20      223.32      228.23     11.54 o 
  -1   7  20     1688.94     1617.01     28.39 o 
   0   7  20     1002.61     1044.51     33.78 o 
   1   7  20     1695.73     1683.68     47.24 o 
   2   7  20      225.13      239.65     10.65 o 
   3   7  20       44.26       35.12      9.66 o 
   4   7  20      260.39      259.43     16.83 o 
   5   7  20      920.00      947.74     28.99 o 
   6   7  20     1017.34     1028.03     27.49 o 
   7   7  20      304.66      312.16     20.50 o 
  -7   8  20      114.15      122.11     15.90 o 
  -6   8  20       56.41       63.61     12.08 o 
  -5   8  20      402.59      376.27     16.04 o 
  -4   8  20      204.37      209.01     18.40 o 
  -3   8  20       19.60       31.34     14.28 o 
  -2   8  20      668.20      659.95     22.08 o 
   1   8  20      201.71     1471.70    317.85 o 
   2   8  20      667.76      637.65     15.44 o 
   3   8  20       18.86       25.52     10.65 o 
   4   8  20      205.66      201.68     15.30 o 
   5   8  20      402.39      367.41     19.29 o 
   6   8  20       55.53       53.35     24.35 o 
   7   8  20      113.60       99.49     20.51 o 
  -6   9  20      383.55      397.46     20.46 o 
  -5   9  20      133.31      152.20     12.83 o 
  -4   9  20      334.50      350.56     15.13 o 
  -3   9  20        3.80       15.78      8.62 o 
  -1   9  20      437.67      441.76     19.00 o 
   0   9  20      479.32      459.14     18.82 o 
   1   9  20      437.98      433.28     19.34 o 
   3   9  20        3.85       -0.19     16.43 o 
   4   9  20      337.97      349.24     19.29 o 
   5   9  20      131.96      120.80     15.85 o 
   6   9  20      383.71      372.03     21.71 o 
  -5  10  20       81.17      111.03     18.80 o 
  -4  10  20       25.48       41.25     11.95 o 
  -3  10  20     1192.71     1160.02     37.45 o 
  -2  10  20       79.19       83.49     16.64 o 
  -1  10  20      221.80      231.32     30.09 o 
   0  10  20        2.46       11.14     16.18 o 
   1  10  20      222.51      245.32     21.15 o 
   2  10  20       77.62       56.09     16.24 o 
   3  10  20     1198.90     1201.31     42.85 o 
   4  10  20       25.46       26.77     12.75 o 
   5  10  20       79.96       74.50     15.25 o 
  -3  11  20       69.76       77.59     20.37 o 
  -2  11  20      240.90      278.16     21.68 o 
  -1  11  20      542.55      568.19     28.02 o 
   0  11  20       17.17       16.37     15.76 o 
   1  11  20      541.26      584.91     29.82 o 
   2  11  20      240.98      282.10     30.67 o 
   3  11  20       70.36       64.89     12.77 o 
   1   0  21      719.41      729.95     15.26 o 
   2   0  21     8244.59     8213.64     96.84 o 
   3   0  21      651.84      623.02     18.84 o 
   4   0  21        0.28       13.76      8.24 o 
   5   0  21      116.23      102.82      9.97 o 
   6   0  21      224.17      209.97     16.38 o 
   7   0  21      423.76      407.80     14.52 o 
   8   0  21      210.66      216.53     20.55 o 
   9   0  21       64.25       31.59     18.54 o 
  -9   1  21      205.36      195.63     22.15 o 
  -8   1  21       81.54       78.26     11.88 o 
  -7   1  21       29.89       10.06      9.56 o 
  -6   1  21      567.48      537.84     16.03 o 
  -5   1  21      476.48      426.59     16.78 o 
  -4   1  21     1051.77     1034.42     21.72 o 
  -3   1  21      256.87      222.55     10.17 o 
  -2   1  21      609.19      650.48     34.51 o 
  -1   1  21     1313.72     1294.73     21.22 o 
   0   1  21      552.22      642.29     14.27 o 
   1   1  21     1323.23     1328.07     21.85 o 
   2   1  21      610.28      630.57     14.75 o 
   3   1  21      259.11      223.73     11.84 o 
   4   1  21     1049.33     1005.39     23.43 o 
   5   1  21      478.43      435.71     15.35 o 
   6   1  21      568.10      547.48     17.64 o 
   7   1  21       30.36       51.21     10.32 o 
   8   1  21       81.20      128.51     24.03 o 
   9   1  21      203.34      216.34     28.38 o 
  -9   2  21       33.87       42.88     13.53 o 
  -8   2  21      392.45      392.42     16.36 o 
  -7   2  21      237.63      251.06     16.90 o 
  -6   2  21       62.53       72.10      9.94 o 
  -5   2  21       23.55       17.49      8.39 o 
  -4   2  21      547.41      554.64     16.50 o 
  -3   2  21     3693.39     3765.74     52.42 o 
  -2   2  21      538.49      566.86     14.20 o 
  -1   2  21     1160.96     1093.30     28.98 o 
   0   2  21     1578.72     1587.11     21.87 o 
   1   2  21     1163.54     1118.84     17.35 o 
   2   2  21      538.20      583.74     13.01 o 
   3   2  21     3692.77     3709.79     69.22 o 
   4   2  21      549.20      532.69     15.44 o 
   5   2  21       22.96       13.82      8.43 o 
   6   2  21       62.48       57.44     10.63 o 
   7   2  21      239.60      226.56     13.01 o 
   8   2  21      394.98      351.91     16.08 o 
   9   2  21       34.09       47.89     15.63 o 
  -9   3  21       95.59      112.10     14.90 o 
  -8   3  21       10.82        9.06     13.74 o 
  -7   3  21      160.93      159.59     11.82 o 
  -6   3  21      280.15      247.52     12.51 o 
  -5   3  21      457.88      423.53     16.80 o 
  -4   3  21       91.37       60.52      8.75 o 
  -3   3  21      363.42      365.07     12.92 o 
  -2   3  21      695.95      715.50     15.66 o 
  -1   3  21     1185.53     1134.68     25.75 o 
   0   3  21     1866.29     2087.92     46.11 o 
   1   3  21     1190.08     1166.93     19.32 o 
   2   3  21      698.68      763.49     16.03 o 
   3   3  21      366.49      388.39     11.72 o 
   4   3  21       90.94       73.19      7.62 o 
   5   3  21      457.94      436.64     15.89 o 
   6   3  21      283.68      271.50     13.74 o 
   7   3  21      161.39      153.27     11.62 o 
   8   3  21       11.02       10.32     10.16 o 
   9   3  21       95.88      100.63     29.27 o 
  -9   4  21       32.41       37.30     17.55 o 
  -8   4  21      273.52      295.02     16.40 o 
  -7   4  21      318.40      319.40     14.04 o 
  -6   4  21      279.23      273.65     12.75 o 
  -5   4  21      266.91      275.39     12.77 o 
  -4   4  21     2039.69     1993.66     29.66 o 
  -3   4  21      337.99      371.01     17.59 o 
  -2   4  21      605.53      657.43     21.41 o 
  -1   4  21      313.04      313.70     12.12 o 
   0   4  21      110.80      102.87     10.31 o 
   1   4  21      315.18      314.12     12.13 o 
   2   4  21      606.92      671.39     19.06 o 
   3   4  21      339.17      361.48     13.38 o 
   4   4  21     2034.93     2000.43     36.67 o 
   5   4  21      268.91      265.12     15.73 o 
   6   4  21      281.42      240.24     23.40 o 
   7   4  21      319.49      312.54     16.87 o 
   8   4  21      276.56      300.31     25.67 o 
   9   4  21       32.43       40.73     17.19 o 
  -8   5  21      151.09      127.81     18.72 o 
  -7   5  21      461.52      473.48     18.62 o 
  -6   5  21      639.70      617.07     19.14 o 
  -5   5  21      228.83      194.94     12.43 o 
  -4   5  21       48.84       64.81      9.83 o 
  -3   5  21      356.50      326.37     13.81 o 
  -2   5  21      566.03      590.68     17.90 o 
  -1   5  21       53.97       59.49      7.38 o 
   0   5  21     4090.05     3914.48     54.86 o 
   1   5  21       52.81       74.74      7.79 o 
   2   5  21      567.68      596.00     18.37 o 
   3   5  21      358.27      345.29     18.58 o 
   4   5  21       49.82       56.23     13.33 o 
   5   5  21      227.67      220.69     13.88 o 
   6   5  21      639.30      639.51     35.06 o 
   7   5  21      462.80      504.77     23.85 o 
   8   5  21      152.51      194.88     25.90 o 
  -8   6  21       15.32        7.01     11.60 o 
  -7   6  21      195.85      215.94     14.08 o 
  -6   6  21      325.59      338.04     14.91 o 
  -5   6  21      737.29      762.95     18.71 o 
  -4   6  21      173.17      173.44     10.17 o 
  -3   6  21      563.74      552.07     15.30 o 
  -2   6  21       75.84      104.25     10.76 o 
  -1   6  21      157.10      146.05      8.68 o 
   0   6  21       24.12       29.13      6.14 o 
   1   6  21      159.10      137.99      9.28 o 
   2   6  21       77.27       68.79      9.79 o 
   3   6  21      560.68      572.83     16.79 o 
   4   6  21      173.72      150.93     11.81 o 
   5   6  21      737.17      741.84     22.56 o 
   6   6  21      325.34      371.03     19.35 o 
   7   6  21      196.06      181.00     17.75 o 
   8   6  21       15.27        6.39     15.24 o 
  -7   7  21      520.27      540.17     23.19 o 
  -6   7  21      618.81      637.15     24.17 o 
  -5   7  21     1218.13     1269.47     23.42 o 
  -4   7  21       53.52       63.50      8.56 o 
  -3   7  21        2.02        8.95      7.16 o 
  -2   7  21      428.05      409.52     10.55 o 
  -1   7  21     1200.83     1183.17     28.05 o 
   0   7  21      808.09      761.34     26.95 o 
   1   7  21     1195.22     1158.56     22.64 o 
   2   7  21      426.49      391.44     20.06 o 
   3   7  21        1.87        1.56      9.60 o 
   4   7  21       53.55       41.16     12.45 o 
   5   7  21     1212.71     1219.88     39.28 o 
   6   7  21      618.08      642.18     27.13 o 
   7   7  21      521.35      535.51     25.66 o 
  -7   8  21      294.40      287.15     18.79 o 
  -6   8  21      209.65      209.43     16.67 o 
  -5   8  21       81.60       98.88     12.14 o 
  -4   8  21      308.73      322.27     14.92 o 
  -3   8  21       89.45       87.00     10.10 o 
  -2   8  21       81.61       74.87     13.21 o 
  -1   8  21       51.41       47.71     11.75 o 
   0   8  21      283.80      251.03     29.17 o 
   1   8  21       50.91       62.09     14.22 o 
   2   8  21       80.95       85.22      9.60 o 
   3   8  21       90.99       84.81     12.02 o 
   4   8  21      308.54      332.40     18.79 o 
   5   8  21       81.53       63.17     14.23 o 
   6   8  21      210.25      214.47     18.86 o 
   7   8  21      292.93      291.26     25.75 o 
  -6   9  21      643.17      687.16     29.88 o 
  -5   9  21      177.92      173.70     13.62 o 
  -4   9  21      440.99      457.29     20.48 o 
  -3   9  21      786.96      772.25     20.14 o 
  -2   9  21      412.18      390.02     17.76 o 
  -1   9  21       40.74       49.18     12.01 o 
   1   9  21       40.51       28.62     12.09 o 
   2   9  21      410.05      376.77     15.21 o 
   3   9  21      787.45      831.98     39.75 o 
   4   9  21      438.75      413.41     21.24 o 
   5   9  21      178.20      201.62     20.22 o 
   6   9  21      641.20      619.37     27.01 o 
  -4  10  21      143.75      160.11     19.85 o 
  -3  10  21       85.93       91.60     17.23 o 
  -2  10  21       92.81       97.60     17.10 o 
  -1  10  21       63.02       78.11     21.83 o 
   0  10  21        2.00       -1.34     14.36 o 
   1  10  21       63.36       73.23     22.54 o 
   2  10  21       92.49       93.67     24.81 o 
   3  10  21       85.89       92.01     54.52 o 
   4  10  21      144.68      118.99     15.37 o 
  -2  11  21       10.11        0.99     33.66 o 
  -1  11  21       52.30       27.22     27.42 o 
   0  11  21       57.48       65.90     17.10 o 
   1  11  21       52.66       69.70     17.73 o 
   2  11  21       10.48       23.30     16.44 o 
   0   0  22      121.10      117.90     11.17 o 
   1   0  22       82.65       84.58      7.64 o 
   2   0  22      216.54      247.15     11.14 o 
   3   0  22      435.66      420.26     15.04 o 
   4   0  22        5.08        5.73      8.19 o 
   5   0  22      897.95      828.84     20.17 o 
   6   0  22     2237.12     2194.16     36.81 o 
   7   0  22       93.69      102.20     10.67 o 
   8   0  22     2110.23     2180.03     42.56 o 
   9   0  22      486.68      520.00     25.35 o 
  -9   1  22      418.34      414.79     38.20 o 
  -8   1  22      192.50      193.69     13.83 o 
  -7   1  22      574.24      594.71     19.23 o 
  -6   1  22      452.87      465.05     16.88 o 
  -5   1  22      593.90      637.11     21.11 o 
  -4   1  22      220.98      222.91     11.36 o 
  -3   1  22     1189.82     1172.47     21.04 o 
  -2   1  22      874.23      838.66     33.78 o 
  -1   1  22     1533.82     1506.66     31.82 o 
   0   1  22       97.68       94.09      7.92 o 
   1   1  22     1530.65     1476.58     23.18 o 
   2   1  22      874.36      861.74     17.23 o 
   3   1  22     1187.95     1140.91     25.04 o 
   4   1  22      221.93      239.74     11.63 o 
   5   1  22      594.74      612.15     26.14 o 
   6   1  22      451.87      488.15     17.22 o 
   7   1  22      572.40      578.92     19.21 o 
   8   1  22      194.12      179.41     15.18 o 
   9   1  22      419.31      466.69     23.57 o 
  -9   2  22      877.95      910.01     54.27 o 
  -8   2  22        5.86       10.93     11.69 o 
  -7   2  22     2477.26     2501.04     40.49 o 
  -6   2  22      450.91      419.13     15.44 o 
  -5   2  22     1095.20     1098.09     25.79 o 
  -4   2  22       34.42       30.82      7.74 o 
  -3   2  22      312.11      360.50     12.47 o 
  -2   2  22      536.14      505.07     18.97 o 
  -1   2  22     1624.42     1580.91     30.26 o 
   0   2  22     1818.88     1739.69     24.28 o 
   1   2  22     1629.86     1584.36     22.19 o 
   2   2  22      536.45      549.35     13.94 o 
   3   2  22      312.57      325.78     13.92 o 
   4   2  22       34.94       35.20      9.58 o 
   5   2  22     1091.38     1071.25     22.43 o 
   6   2  22      451.82      394.74     17.13 o 
   7   2  22     2478.68     2435.60     39.91 o 
   8   2  22        5.56      -10.51     10.51 o 
   9   2  22      878.77      897.21     39.58 o 
  -9   3  22     1031.24     1028.34     29.69 o 
  -8   3  22      218.01      204.59     15.48 o 
  -7   3  22      122.52      125.13     11.39 o 
  -6   3  22       56.06       80.31      9.89 o 
  -5   3  22      715.96      677.34     18.76 o 
  -4   3  22     1310.95     1254.60     24.62 o 
  -3   3  22      774.52      735.64     15.11 o 
  -2   3  22     1617.38     1557.48     24.64 o 
  -1   3  22      376.40      382.14     13.55 o 
   0   3  22      160.28      175.43      7.10 o 
   1   3  22      376.77      427.26     16.50 o 
   2   3  22     1620.92     1620.09     22.46 o 
   3   3  22      769.06      755.64     18.23 o 
   4   3  22     1311.85     1289.42     25.64 o 
   5   3  22      715.11      698.81     19.45 o 
   6   3  22       56.13       53.79     10.69 o 
   7   3  22      122.97      138.87     19.06 o 
   8   3  22      215.72      214.74     14.02 o 
   9   3  22     1032.58     1059.63     36.09 o 
  -9   4  22       10.11        5.71     16.65 o 
  -8   4  22     1529.08     1597.62     43.57 o 
  -7   4  22      213.70      228.76     12.69 o 
  -6   4  22     1599.66     1529.32     26.39 o 
  -5   4  22       71.97       77.69      8.39 o 
  -4   4  22      267.59      281.80     11.93 o 
  -3   4  22      145.40      177.89     10.93 o 
  -2   4  22      817.82      831.76     31.89 o 
  -1   4  22      125.28      125.56     11.03 o 
   0   4  22     6547.75     6515.47     86.97 o 
   1   4  22      124.37      150.60     11.04 o 
   2   4  22      815.52      825.76     21.37 o 
   3   4  22      145.40      172.49     10.79 o 
   4   4  22      266.59      245.09     13.32 o 
   5   4  22       73.24       72.69     12.31 o 
   6   4  22     1597.62     1564.68     38.43 o 
   7   4  22      215.61      217.48     20.72 o 
   8   4  22     1526.87     1535.09     35.67 o 
   9   4  22        9.90       40.80     17.10 o 
  -8   5  22      243.18      270.20     19.08 o 
  -7   5  22      118.22      117.71     13.00 o 
  -6   5  22      554.86      529.07     18.67 o 
  -5   5  22      107.12       96.45     15.25 o 
  -4   5  22     1310.41     1312.31     23.85 o 
  -3   5  22      347.75      299.91     13.36 o 
  -2   5  22      241.82      254.96     12.06 o 
  -1   5  22     1061.90     1067.54     21.77 o 
   0   5  22       18.42       21.23      7.10 o 
   1   5  22     1063.02     1046.24     21.16 o 
   2   5  22      240.98      232.14     12.51 o 
   3   5  22      349.80      322.92     16.44 o 
   4   5  22     1305.54     1252.36     32.50 o 
   5   5  22      106.11       86.31     13.08 o 
   6   5  22      556.44      544.17     23.98 o 
   7   5  22      119.52      111.08     16.64 o 
   8   5  22      242.96      241.27     20.53 o 
  -8   6  22      210.16      216.84     21.58 o 
  -7   6  22      844.10      878.56     23.92 o 
  -6   6  22      125.40      140.79     12.25 o 
  -5   6  22      450.26      436.10     16.37 o 
  -4   6  22       37.55       48.06      8.92 o 
  -3   6  22        5.27        9.68      9.31 o 
  -2   6  22      688.31      666.87     25.92 o 
  -1   6  22     1377.29     1372.41     24.38 o 
   0   6  22      502.34      495.78     14.16 o 
   1   6  22     1373.89     1332.70     24.49 o 
   2   6  22      686.59      625.59     19.75 o 
   3   6  22        5.26        4.55      8.41 o 
   4   6  22       37.04       34.95     10.37 o 
   5   6  22      449.05      436.04     18.05 o 
   6   6  22      126.37      132.99     15.63 o 
   7   6  22      842.70      833.54     30.36 o 
   8   6  22      210.76      207.94     19.91 o 
  -7   7  22       78.67       62.89     15.14 o 
  -6   7  22      128.27      125.25     14.94 o 
  -5   7  22      482.07      529.98     16.10 o 
  -4   7  22      167.59      171.25     10.41 o 
  -3   7  22      514.63      486.56     16.93 o 
  -2   7  22      670.81      655.73     13.77 o 
  -1   7  22       38.21       30.17      6.18 o 
   0   7  22      668.64      652.30     15.09 o 
   1   7  22       38.25       35.18      7.12 o 
   2   7  22      669.80      655.34     20.04 o 
   3   7  22      512.35      476.75     24.62 o 
   4   7  22      165.83      160.53     25.43 o 
   5   7  22      484.85      516.09     24.12 o 
   6   7  22      129.15      125.41     20.44 o 
   7   7  22       78.73       81.54     16.62 o 
  -6   8  22      410.01      435.18     21.12 o 
  -5   8  22      487.67      492.31     18.96 o 
  -4   8  22      158.99      191.88     13.02 o 
  -3   8  22      754.13      717.57     22.97 o 
  -2   8  22      301.45      287.12     10.58 o 
  -1   8  22      394.49      359.02     16.99 o 
   0   8  22      591.36      567.43     21.51 o 
   1   8  22      394.94      383.88     15.38 o 
   2   8  22      302.98      293.09     16.10 o 
   3   8  22      749.67      711.18     24.48 o 
   4   8  22      158.56      173.89     16.02 o 
   5   8  22      486.44      534.21     24.56 o 
   6   8  22      410.82      417.14     27.76 o 
  -5   9  22      103.45      107.98     12.90 o 
  -4   9  22      359.27      373.95     16.13 o 
  -3   9  22      633.63      663.11     19.37 o 
  -2   9  22      522.57      543.45     24.24 o 
  -1   9  22      334.72      374.51     17.83 o 
   0   9  22      224.66      220.80     15.41 o 
   1   9  22      335.31      358.99     17.49 o 
   2   9  22      519.80      512.17     21.31 o 
   3   9  22      629.56      646.13     23.79 o 
   4   9  22      360.86      339.48     23.98 o 
   5   9  22      103.45      104.22     16.07 o 
  -4  10  22      222.05      230.11     16.30 o 
  -3  10  22       27.73       39.45     11.53 o 
  -1  10  22      913.58      987.57     33.95 o 
   0  10  22       71.08       73.15     17.14 o 
   1  10  22      913.60      937.94     33.35 o 
   3  10  22       27.99       34.23     12.77 o 
   4  10  22      220.83      230.81     17.85 o 
  -2  11  22      203.32      223.84     21.01 o 
  -1  11  22      117.72      115.71     20.57 o 
   0  11  22      209.95      242.43     40.67 o 
   1  11  22      116.81      122.95     19.10 o 
   2  11  22      203.53      221.89     21.49 o 
   1   0  23     1321.00     1264.23     23.17 o 
   2   0  23     2331.35     2179.97     31.43 o 
   3   0  23      326.89      297.86     12.26 o 
   5   0  23       79.47       66.13      9.85 o 
   6   0  23        1.40       13.20      9.55 o 
   7   0  23      173.17      192.31     12.81 o 
   8   0  23       54.68       46.49     19.56 o 
   9   0  23       10.47       10.65     21.11 o 
  -9   1  23       82.58       86.34     16.79 o 
  -8   1  23       71.38       79.71     13.54 o 
  -7   1  23      185.52      201.45     13.20 o 
  -6   1  23      480.09      499.58     17.51 o 
  -5   1  23      198.51      206.55     15.68 o 
  -4   1  23      830.65      813.48     19.60 o 
  -3   1  23      265.36      252.19     10.79 o 
  -2   1  23      671.43      681.49     17.62 o 
  -1   1  23     1789.84     1747.79     27.94 o 
   0   1  23     6694.33     6635.90     79.32 o 
   1   1  23     1791.39     1744.28     30.44 o 
   2   1  23      674.27      685.69     15.71 o 
   3   1  23      262.16      263.87     12.84 o 
   4   1  23      830.43      788.78     19.93 o 
   5   1  23      200.88      195.29     12.16 o 
   6   1  23      481.06      489.72     17.59 o 
   7   1  23      184.48      202.23     13.07 o 
   8   1  23       70.96       67.37     22.10 o 
   9   1  23       82.15      115.60     20.67 o 
  -9   2  23       90.16      109.28     15.05 o 
  -8   2  23      510.46      507.56     23.28 o 
  -7   2  23       10.91       13.73      9.74 o 
  -6   2  23       88.37       94.40     10.78 o 
  -5   2  23      152.87      137.57     11.97 o 
  -4   2  23      335.86      362.24     13.08 o 
  -3   2  23     1187.40     1113.64     20.70 o 
  -2   2  23      102.45       87.90      9.75 o 
  -1   2  23     1104.94     1094.05     18.92 o 
   0   2  23     1909.51     1834.68     26.84 o 
   1   2  23     1106.48     1050.77     18.96 o 
   2   2  23      103.39      106.16      8.01 o 
   3   2  23     1192.61     1112.51     24.20 o 
   4   2  23      333.76      340.56     13.10 o 
   5   2  23      154.64      156.83     10.89 o 
   6   2  23       88.37      105.83     12.01 o 
   7   2  23       11.25       -1.15     10.18 o 
   8   2  23      507.42      488.30     18.78 o 
   9   2  23       90.19      118.58     17.35 o 
  -9   3  23        8.15      -12.39     12.39 o 
  -8   3  23       99.42       98.79     13.83 o 
  -7   3  23       47.75       75.41     11.97 o 
  -6   3  23      114.51       99.95     10.35 o 
  -5   3  23      598.50      607.29     18.22 o 
  -4   3  23      769.41      672.38     17.92 o 
  -3   3  23      560.90      516.04     16.72 o 
  -2   3  23     2041.68     1998.95     29.28 o 
  -1   3  23     1494.57     1534.19     23.52 o 
   0   3  23      838.06      814.68     16.34 o 
   1   3  23     1500.83     1470.40     42.33 o 
   2   3  23     2037.76     1989.95     26.59 o 
   3   3  23      562.59      491.40     17.05 o 
   4   3  23      767.08      665.43     18.51 o 
   5   3  23      599.62      591.99     24.66 o 
   6   3  23      116.42      109.18     11.58 o 
   7   3  23       47.41       46.77     15.86 o 
   8   3  23       99.20       80.39     14.75 o 
   9   3  23        8.22       16.88     20.49 o 
  -8   4  23      601.78      573.62     27.02 o 
  -7   4  23      155.52      159.27     15.79 o 
  -6   4  23       82.89       62.41     11.49 o 
  -5   4  23      304.87      279.39     13.85 o 
  -4   4  23      450.76      402.56     17.84 o 
  -3   4  23      203.33      197.42     12.90 o 
  -2   4  23     1438.70     1386.32     44.32 o 
  -1   4  23      407.63      401.39     16.26 o 
   0   4  23     1109.96     1167.84     48.68 o 
   1   4  23      407.77      390.01     16.09 o 
   2   4  23     1442.75     1371.08     29.01 o 
   3   4  23      201.83      177.41     10.74 o 
   4   4  23      457.27      430.62     20.50 o 
   5   4  23      304.33      259.78     16.39 o 
   6   4  23       83.69       64.09     17.41 o 
   7   4  23      154.15      152.60     19.02 o 
   8   4  23      601.04      608.09     23.84 o 
  -8   5  23       38.79       33.93     15.26 o 
  -7   5  23      804.66      822.20     24.01 o 
  -6   5  23        2.46       -2.12     20.97 o 
  -5   5  23      205.49      177.05     12.28 o 
  -4   5  23      476.26      465.42     16.51 o 
  -3   5  23     1198.30     1114.41     24.04 o 
  -2   5  23     1124.72     1056.12     23.08 o 
  -1   5  23      343.22      365.24     15.59 o 
   0   5  23      180.24      196.39     11.90 o 
   1   5  23      342.25      323.24     14.67 o 
   2   5  23     1131.55     1090.45     25.54 o 
   3   5  23     1196.06     1070.26     28.69 o 
   4   5  23      476.73      477.96     17.96 o 
   5   5  23      206.50      198.85     15.93 o 
   6   5  23        2.43      -11.70     12.40 o 
   7   5  23      804.16      885.62     37.44 o 
   8   5  23       38.68       50.89     16.79 o 
  -7   6  23      189.13      206.56     14.58 o 
  -6   6  23       12.57       21.94     11.03 o 
  -5   6  23      318.86      322.25     14.70 o 
  -4   6  23       32.42       35.29      9.02 o 
  -3   6  23      495.80      460.80     14.76 o 
  -2   6  23      470.96      487.10     17.63 o 
  -1   6  23      314.72      313.98     14.47 o 
   0   6  23       31.78       38.62     10.64 o 
   1   6  23      318.47      319.89     14.63 o 
   2   6  23      470.73      476.42     18.04 o 
   3   6  23      495.67      444.20     16.56 o 
   4   6  23       32.51       29.08     10.27 o 
   5   6  23      321.38      273.02     17.16 o 
   6   6  23       12.08        6.62     13.31 o 
   7   6  23      189.60      190.47     26.03 o 
  -7   7  23      181.22      188.63     17.71 o 
  -6   7  23      511.72      503.80     22.13 o 
  -5   7  23       26.33       25.66     11.53 o 
  -4   7  23      150.10      158.41     10.52 o 
  -3   7  23     1767.13     1718.16     28.00 o 
  -2   7  23      434.90      422.38     15.28 o 
  -1   7  23      349.11      356.06     12.09 o 
   0   7  23      220.55      210.92     12.96 o 
   1   7  23      348.25      349.91     15.17 o 
   2   7  23      432.77      407.57     16.70 o 
   3   7  23     1774.03     1740.57     35.99 o 
   4   7  23      151.77      163.55     15.73 o 
   5   7  23       25.59       49.69     14.74 o 
   6   7  23      511.91      460.80     28.98 o 
   7   7  23      181.87      177.16     22.48 o 
  -6   8  23      269.46      269.87     17.99 o 
  -5   8  23      401.82      427.81     20.14 o 
  -4   8  23      383.41      341.80     15.92 o 
  -3   8  23      718.54      748.79     20.75 o 
  -2   8  23       88.66       86.83     10.06 o 
  -1   8  23      274.59      278.45     12.02 o 
   0   8  23      263.48      277.71     12.31 o 
   1   8  23      275.17      249.93     13.67 o 
   2   8  23       89.08       93.65     11.36 o 
   3   8  23      717.26      719.43     25.52 o 
   4   8  23      384.63      365.08     26.26 o 
   5   8  23      399.64      398.87     21.85 o 
   6   8  23      268.49      260.48     38.94 o 
  -5   9  23      222.60      234.22     16.56 o 
  -4   9  23      566.15      582.73     19.57 o 
  -3   9  23       95.36       99.10     11.35 o 
  -2   9  23      700.71      722.86     24.61 o 
  -1   9  23      113.00      104.81     13.99 o 
   0   9  23      632.70      647.54     23.29 o 
   1   9  23      113.01      122.18     14.09 o 
   2   9  23      704.26      740.03     39.58 o 
   3   9  23       95.88      110.02     14.46 o 
   4   9  23      567.51      545.80     24.48 o 
   5   9  23      223.99      232.84     18.72 o 
  -4  10  23      457.55      515.54     21.76 o 
  -3  10  23        9.12       25.03     11.67 o 
  -2  10  23       66.12       51.71     20.91 o 
  -1  10  23      989.37     1008.18     44.15 o 
   0  10  23      316.03      341.87     23.06 o 
   1  10  23      991.09     1012.37     35.69 o 
   2  10  23       65.81       50.00     11.22 o 
   3  10  23        9.20       22.51     12.85 o 
   4  10  23      455.06      459.15     28.57 o 
  -1  11  23      499.75      561.77     38.30 o 
   0  11  23       70.88       86.57     18.43 o 
   1  11  23      500.52      567.38     28.56 o 
   0   0  24    33686.89    32170.34    509.72 o 
   1   0  24      250.35      258.63     10.16 o 
   2   0  24     1091.58     1027.27     19.34 o 
   3   0  24      764.00      693.58     18.03 o 
   4   0  24     2624.92     2699.82     41.44 o 
   5   0  24      557.89      526.50     17.44 o 
   6   0  24      232.04      258.29     13.66 o 
   7   0  24       20.01       17.81     10.42 o 
   8   0  24     1175.37     1262.49     35.92 o 
   9   0  24      230.62      236.19     31.96 o 
  -9   1  24       19.16       48.92     15.79 o 
  -8   1  24       12.56       14.17     12.94 o 
  -7   1  24      197.51      182.43     13.08 o 
  -6   1  24      217.56      226.91     14.30 o 
  -5   1  24      295.70      301.13     13.50 o 
  -4   1  24      205.86      213.62     10.87 o 
  -3   1  24      445.66      421.89     14.96 o 
  -2   1  24       16.01        8.72      8.09 o 
  -1   1  24      408.44      419.15     12.85 o 
   0   1  24      441.31      506.90     13.45 o 
   1   1  24      405.93      427.29     23.79 o 
   2   1  24       16.29       14.25      7.11 o 
   3   1  24      450.64      421.54     14.98 o 
   4   1  24      203.41      209.19     11.62 o 
   5   1  24      298.46      267.14     13.17 o 
   6   1  24      217.00      202.53     12.85 o 
   7   1  24      199.00      193.56     13.30 o 
   8   1  24       12.32       -3.55     12.42 o 
   9   1  24       19.63       36.24     16.00 o 
  -9   2  24      538.34      596.22     30.42 o 
  -8   2  24      132.76      136.63     16.30 o 
  -7   2  24      370.32      376.74     15.57 o 
  -6   2  24      348.02      334.55     14.01 o 
  -5   2  24      514.52      541.35     19.37 o 
  -4   2  24      607.35      620.06     16.75 o 
  -3   2  24      173.77      179.24     12.07 o 
  -2   2  24     2367.21     2176.01     34.71 o 
  -1   2  24     7834.20     7696.74     90.35 o 
   0   2  24       11.81        7.03      6.36 o 
   1   2  24     7824.20     7537.93     90.26 o 
   2   2  24     2355.65     2182.73     31.29 o 
   3   2  24      173.59      188.47     11.58 o 
   4   2  24      606.63      581.76     17.07 o 
   5   2  24      516.37      473.31     16.22 o 
   6   2  24      349.73      332.18     15.66 o 
   7   2  24      371.06      373.06     21.70 o 
   8   2  24      132.42      167.22     22.56 o 
   9   2  24      540.57      561.82     26.50 o 
  -8   3  24      273.38      271.64     16.78 o 
  -7   3  24      201.67      196.20     13.01 o 
  -6   3  24       41.07       53.47      9.15 o 
  -5   3  24       63.67       59.30     10.00 o 
  -4   3  24      893.76      838.17     20.07 o 
  -3   3  24      581.01      516.99     15.91 o 
  -2   3  24      365.49      336.08     12.73 o 
  -1   3  24      307.69      290.83     10.92 o 
   0   3  24      377.58      416.40     12.16 o 
   1   3  24      307.96      283.28      9.63 o 
   2   3  24      364.77      312.90     10.37 o 
   3   3  24      582.90      492.92     19.70 o 
   4   3  24      902.19      843.09     28.99 o 
   5   3  24       64.04       63.93      9.85 o 
   6   3  24       41.51       45.79     10.50 o 
   7   3  24      202.17      178.95     24.79 o 
   8   3  24      272.00      285.55     18.33 o 
  -8   4  24       43.67       22.31     17.28 o 
  -7   4  24      161.43      160.83     14.08 o 
  -6   4  24      435.19      453.48     17.94 o 
  -5   4  24      256.80      237.23     13.60 o 
  -4   4  24       47.23       33.18     11.71 o 
  -3   4  24      174.44      171.55     13.60 o 
  -2   4  24      924.13      864.64     27.67 o 
  -1   4  24     1641.71     1511.50     48.09 o 
   0   4  24       27.43       23.51      9.10 o 
   1   4  24     1634.14     1520.26     31.25 o 
   2   4  24      920.23      923.73     23.61 o 
   3   4  24      172.40      153.70     11.75 o 
   4   4  24       47.67       41.08     11.77 o 
   5   4  24      256.98      256.00     16.51 o 
   6   4  24      438.01      427.70     21.29 o 
   7   4  24      160.37      192.31     18.35 o 
   8   4  24       43.43       46.99     14.96 o 
  -8   5  24      538.96      522.71     24.07 o 
  -7   5  24      271.29      304.84     19.24 o 
  -6   5  24      179.28      183.77     13.72 o 
  -5   5  24      194.97      174.52     12.69 o 
  -4   5  24      880.27      899.54     22.25 o 
  -3   5  24       56.13       67.55     12.02 o 
  -2   5  24     1905.35     1772.24     32.23 o 
  -1   5  24       53.95       67.82     19.27 o 
   0   5  24       34.16       35.67      9.96 o 
   1   5  24       53.44       65.96     10.22 o 
   2   5  24     1903.56     1855.00     45.30 o 
   3   5  24       56.08       63.55      9.56 o 
   4   5  24      881.58      829.07     26.62 o 
   5   5  24      197.29      173.06     18.14 o 
   6   5  24      180.70      159.66     17.38 o 
   7   5  24      268.17      277.54     20.02 o 
   8   5  24      536.64      582.57     27.67 o 
  -7   6  24      227.82      261.51     24.54 o 
  -6   6  24        2.69       -0.78     10.50 o 
  -5   6  24      182.06      181.91     12.90 o 
  -4   6  24       34.44       23.84      9.82 o 
  -3   6  24       99.44      105.18      9.66 o 
  -2   6  24      139.58      160.83     11.41 o 
  -1   6  24      316.35      319.10     19.69 o 
   0   6  24     1445.11     1308.60     32.71 o 
   1   6  24      319.06      309.07     15.06 o 
   2   6  24      138.91      145.50     12.28 o 
   3   6  24       99.10       93.44     11.64 o 
   4   6  24       34.36       34.42     10.73 o 
   5   6  24      180.91      186.88     16.17 o 
   6   6  24        2.73       -5.10     13.40 o 
   7   6  24      227.26      221.26     19.42 o 
  -7   7  24      755.72      815.69     28.67 o 
  -6   7  24       48.87       65.41     14.73 o 
  -5   7  24      277.02      275.77     15.70 o 
  -4   7  24       85.88       96.02     10.66 o 
  -3   7  24     1649.71     1730.86     28.60 o 
  -2   7  24      392.97      387.94     13.42 o 
  -1   7  24      479.43      466.23     20.66 o 
   0   7  24       39.24       27.37      9.66 o 
   1   7  24      478.68      439.14     17.22 o 
   2   7  24      394.20      392.60     16.90 o 
   3   7  24     1644.77     1723.51     38.07 o 
   4   7  24       84.91       80.63     19.14 o 
   5   7  24      278.07      279.03     45.35 o 
   6   7  24       48.00       69.84     18.97 o 
   7   7  24      753.09      794.68     37.57 o 
  -6   8  24      367.58      389.52     20.12 o 
  -5   8  24       86.86       98.84     14.75 o 
  -4   8  24      155.88      178.39     13.93 o 
  -3   8  24      124.36      120.84     11.90 o 
  -2   8  24      212.81      218.99     14.26 o 
  -1   8  24       16.63       12.18      8.50 o 
   0   8  24       17.71       11.85      9.21 o 
   1   8  24       17.01       20.91     11.40 o 
   2   8  24      213.52      198.40     16.11 o 
   3   8  24      125.39      148.00     14.98 o 
   4   8  24      154.51      166.02     16.53 o 
   5   8  24       86.83       97.66     18.88 o 
   6   8  24      365.39      382.42     26.94 o 
  -5   9  24      414.71      432.44     20.61 o 
  -4   9  24      544.96      546.86     19.77 o 
  -3   9  24      159.52      171.38     12.70 o 
  -2   9  24      409.31      456.75     18.70 o 
  -1   9  24      297.62      314.38     17.53 o 
   0   9  24      113.21      118.44     14.51 o 
   1   9  24      298.20      289.71     13.67 o 
   2   9  24      407.98      405.67     18.12 o 
   3   9  24      159.54      161.04     16.02 o 
   4   9  24      542.25      547.25     24.97 o 
   5   9  24      414.07      427.98     22.95 o 
  -3  10  24       27.82       53.41     12.67 o 
  -2  10  24       11.80        5.72     15.87 o 
  -1  10  24       10.34       -8.51     15.46 o 
   0  10  24     1217.99     1231.48     55.23 o 
   1  10  24       10.17       17.50     16.02 o 
   2  10  24       11.83       18.94     11.35 o 
   3  10  24       28.38       39.39     14.02 o 
   1   0  25      409.49      399.79     12.68 o 
   2   0  25      135.69      144.63      8.76 o 
   3   0  25      116.08      130.97     10.20 o 
   4   0  25     1064.33     1052.22     22.88 o 
   5   0  25       66.98       41.66     10.12 o 
   6   0  25      540.37      556.25     25.44 o 
   7   0  25      162.05      142.92     16.83 o 
   8   0  25      149.87      166.96     21.96 o 
   9   0  25       94.85      115.95     21.01 o 
  -9   1  25      422.36      443.64     24.21 o 
  -8   1  25     1201.69     1290.26     35.27 o 
  -7   1  25      366.11      381.62     16.07 o 
  -6   1  25      433.87      441.58     18.28 o 
  -5   1  25      466.27      433.92     22.09 o 
  -4   1  25      121.07      132.08     10.02 o 
  -3   1  25      613.61      561.65     16.54 o 
  -2   1  25      375.37      340.66     13.30 o 
  -1   1  25     1238.14     1205.09     20.96 o 
   0   1  25     1783.27     1736.95     26.50 o 
   1   1  25     1234.75     1198.70     20.92 o 
   2   1  25      375.36      362.82     12.18 o 
   3   1  25      611.05      571.69     16.91 o 
   4   1  25      120.48      112.11     10.38 o 
   5   1  25      466.34      438.34     16.29 o 
   6   1  25      436.82      447.56     17.22 o 
   7   1  25      364.17      362.49     15.98 o 
   8   1  25     1204.31     1232.23     47.66 o 
   9   1  25      420.20      436.17     25.77 o 
  -8   2  25      286.35      322.88     18.21 o 
  -7   2  25      228.93      250.77     13.89 o 
  -6   2  25       40.42       35.43     10.11 o 
  -5   2  25     1663.94     1700.97     31.48 o 
  -4   2  25      272.87      264.02     11.81 o 
  -3   2  25     1426.27     1432.14     24.72 o 
  -2   2  25     1179.32     1094.27     27.15 o 
  -1   2  25     1200.07     1176.81     20.26 o 
   0   2  25      296.74      284.44     11.65 o 
   1   2  25     1195.65     1185.57     20.34 o 
   2   2  25     1181.04     1097.28     19.77 o 
   3   2  25     1421.62     1417.60     35.25 o 
   4   2  25      272.34      264.72     12.06 o 
   5   2  25     1664.32     1694.83     38.49 o 
   6   2  25       40.04       25.87     10.85 o 
   7   2  25      228.05      236.97     15.57 o 
   8   2  25      286.00      292.33     17.98 o 
  -8   3  25      145.17      163.30     18.28 o 
  -7   3  25     1276.21     1307.97     34.48 o 
  -6   3  25      305.56      270.52     12.66 o 
  -5   3  25       77.25       92.25     10.95 o 
  -4   3  25      504.68      455.26     15.94 o 
  -3   3  25      200.45      212.08     10.80 o 
  -2   3  25      320.27      339.93     12.39 o 
  -1   3  25     2058.22     2012.79     41.84 o 
   0   3  25     2342.72     2355.93     35.97 o 
   1   3  25     2050.37     2006.51     44.60 o 
   2   3  25      318.36      321.35     12.28 o 
   3   3  25      200.66      212.97     16.26 o 
   4   3  25      506.49      411.04     15.58 o 
   5   3  25       76.95       69.14     11.30 o 
   6   3  25      304.93      262.35     14.49 o 
   7   3  25     1280.02     1344.73     38.03 o 
   8   3  25      146.13      166.36     19.50 o 
  -8   4  25      354.54      368.13     21.33 o 
  -7   4  25      392.15      452.46     22.11 o 
  -6   4  25      872.65      864.46     23.41 o 
  -5   4  25      188.88      196.25     13.41 o 
  -4   4  25     1835.48     1827.31     38.29 o 
  -3   4  25      169.79      162.53     13.64 o 
  -2   4  25     3217.98     3019.88    102.73 o 
  -1   4  25      211.83      183.30     14.84 o 
   0   4  25      453.68      443.60     20.72 o 
   1   4  25      210.84      199.49     14.81 o 
   2   4  25     3214.14     3011.63     59.24 o 
   3   4  25      169.32      184.06     14.82 o 
   4   4  25     1834.52     1839.43    100.21 o 
   5   4  25      188.94      212.34     16.44 o 
   6   4  25      871.52      873.96     29.63 o 
   7   4  25      391.45      412.08     22.87 o 
   8   4  25      353.07      324.44     19.41 o 
  -7   5  25       13.32       17.88     14.31 o 
  -6   5  25      611.87      614.47     23.48 o 
  -5   5  25      215.96      215.52     16.94 o 
  -4   5  25      240.84      233.24     15.68 o 
  -3   5  25      498.92      488.90     19.35 o 
  -2   5  25     1851.06     1860.03     45.48 o 
  -1   5  25      228.37      205.26     13.31 o 
   0   5  25      850.79      885.31     23.40 o 
   1   5  25      229.48      218.13     13.23 o 
   2   5  25     1855.28     1848.75     36.55 o 
   3   5  25      497.80      457.52     23.47 o 
   4   5  25      241.48      229.25     15.41 o 
   5   5  25      218.31      191.06     18.35 o 
   6   5  25      611.75      610.86     26.23 o 
   7   5  25       13.74       30.06     15.32 o 
  -7   6  25       54.72       60.39     15.45 o 
  -6   6  25      358.16      365.49     20.59 o 
  -5   6  25      873.01      863.21     22.89 o 
  -4   6  25       33.01       32.42     10.50 o 
  -3   6  25     1091.52     1130.87     28.08 o 
  -2   6  25      271.93      267.39     13.47 o 
  -1   6  25      914.18      868.97     37.47 o 
   0   6  25     1013.18      919.91     33.38 o 
   1   6  25      915.52      897.38     30.17 o 
   2   6  25      270.77      258.99     14.32 o 
   3   6  25     1093.62     1070.83     29.29 o 
   4   6  25       33.46       21.48     11.92 o 
   5   6  25      871.00      861.42     28.85 o 
   6   6  25      356.29      374.77     20.58 o 
   7   6  25       54.63       59.75     19.04 o 
  -6   7  25      181.14      190.01     17.15 o 
  -5   7  25      308.76      287.02     14.57 o 
  -4   7  25       50.26       48.45     10.55 o 
  -3   7  25      276.26      285.69     12.35 o 
  -2   7  25      335.25      337.19     13.14 o 
  -1   7  25      252.53      235.85     12.85 o 
   0   7  25      631.37      558.08     19.60 o 
   1   7  25      254.51      238.01     13.64 o 
   2   7  25      332.43      314.82     16.39 o 
   3   7  25      279.30      291.23     16.06 o 
   4   7  25       51.36       72.49     36.82 o 
   5   7  25      305.88      332.42     41.58 o 
   6   7  25      181.71      186.49     41.91 o 
  -5   8  25      312.88      313.36     20.79 o 
  -4   8  25      955.96      980.36     27.77 o 
  -3   8  25       12.84       11.94     10.50 o 
  -2   8  25      524.73      509.66     21.47 o 
  -1   8  25      237.06      223.89     12.41 o 
   0   8  25      319.00      317.24     14.12 o 
   1   8  25      236.07      225.18     13.82 o 
   2   8  25      530.64      524.24     20.61 o 
   3   8  25       12.75       20.17     28.40 o 
   4   8  25      958.38      948.31     31.13 o 
   5   8  25      309.75      341.74     78.21 o 
  -4   9  25       69.59       93.34     13.91 o 
  -3   9  25       38.78       40.48     11.20 o 
  -2   9  25      208.32      229.58     13.17 o 
  -1   9  25      612.45      598.65     18.24 o 
   0   9  25      370.84      411.89     18.44 o 
   1   9  25      610.65      634.26     25.67 o 
   2   9  25      208.18      221.73     14.99 o 
   3   9  25       38.52       49.02     14.46 o 
   4   9  25       69.01       91.43     15.93 o 
  -2  10  25        9.99       14.26     11.81 o 
  -1  10  25      228.00      246.80     37.14 o 
   0  10  25       42.45       40.32     16.88 o 
   1  10  25      228.51      254.54     28.84 o 
   2  10  25        9.99       12.07     11.52 o 
   1   0  26      277.78      275.38     10.61 o 
   2   0  26       74.09       89.43      8.43 o 
   3   0  26     1389.46     1316.15     25.64 o 
   4   0  26      607.21      586.83     16.83 o 
   5   0  26      155.79      146.82     11.82 o 
   6   0  26      107.34      123.20     11.86 o 
   7   0  26        6.98        2.82     10.79 o 
   8   0  26       53.46       70.96     19.76 o 
  -8   1  26      765.50      809.35     26.10 o 
  -7   1  26      215.30      215.10     14.21 o 
  -6   1  26       31.54       28.54     13.19 o 
  -5   1  26      394.36      396.50     15.95 o 
  -4   1  26      598.87      627.47     17.24 o 
  -3   1  26     1541.70     1529.55     28.32 o 
  -2   1  26     4402.56     4310.97     63.54 o 
  -1   1  26      496.22      514.87     13.71 o 
   0   1  26       10.98       17.01      6.66 o 
   1   1  26      496.60      491.77     19.73 o 
   2   1  26     4401.87     4254.36     54.77 o 
   3   1  26     1540.89     1538.15     33.71 o 
   4   1  26      599.38      657.94     18.80 o 
   5   1  26      392.99      398.20     15.79 o 
   6   1  26       31.38       17.56     10.26 o 
   7   1  26      215.99      194.86     15.30 o 
   8   1  26      766.59      752.86     29.36 o 
  -8   2  26      303.25      306.68     18.24 o 
  -7   2  26       71.96       80.16     13.18 o 
  -6   2  26      165.19      179.41     13.70 o 
  -5   2  26       67.16       45.20     10.20 o 
  -4   2  26       12.75       12.47      8.32 o 
  -3   2  26      753.50      737.86     17.81 o 
  -2   2  26      863.64      825.21     19.33 o 
  -1   2  26      483.32      496.67     14.75 o 
   0   2  26      142.68      130.39      8.04 o 
   1   2  26      482.59      488.70     13.25 o 
   2   2  26      865.74      817.23     17.07 o 
   3   2  26      756.28      713.86     23.84 o 
   4   2  26       12.99       15.09      8.77 o 
   5   2  26       69.34       63.64     11.07 o 
   6   2  26      166.27      176.33     13.68 o 
   7   2  26       73.66       50.83     13.53 o 
   8   2  26      302.05      301.12     18.04 o 
  -8   3  26       18.53       31.60     12.64 o 
  -7   3  26      104.84      116.82     12.67 o 
  -6   3  26      408.03      370.36     14.37 o 
  -5   3  26       16.55       23.71      9.41 o 
  -4   3  26      970.37      940.41     26.09 o 
  -3   3  26      698.11      714.82     18.31 o 
  -2   3  26      137.10      111.48      9.63 o 
  -1   3  26      632.44      593.49     18.86 o 
   0   3  26     1253.64     1254.44     23.55 o 
   1   3  26      629.63      629.19     15.71 o 
   2   3  26      135.40      114.69      8.85 o 
   3   3  26      698.60      724.48     18.89 o 
   4   3  26      969.51      938.10     22.57 o 
   5   3  26       16.68       17.85     10.08 o 
   6   3  26      407.03      384.72     34.85 o 
   7   3  26      105.12      168.32     18.54 o 
   8   3  26       18.87       23.85     16.06 o 
  -8   4  26      101.29      143.54     17.84 o 
  -7   4  26      126.39      132.94     16.91 o 
  -6   4  26      474.84      476.33     19.10 o 
  -5   4  26      132.20      134.19     13.07 o 
  -4   4  26      369.36      364.17     17.76 o 
  -3   4  26       23.03       13.50     11.34 o 
  -2   4  26      863.60      842.72     27.56 o 
  -1   4  26      554.39      585.36     56.67 o 
   0   4  26     1955.75     1990.73     44.12 o 
   1   4  26      554.55      521.93     21.78 o 
   2   4  26      860.10      879.56     27.47 o 
   3   4  26       23.52       12.63     14.22 o 
   4   4  26      369.90      320.03     17.73 o 
   5   4  26      131.10      111.16     14.78 o 
   6   4  26      474.96      521.37     24.91 o 
   7   4  26      126.86      115.33     17.53 o 
   8   4  26      100.87       75.07     17.22 o 
  -7   5  26      139.66      120.50     16.59 o 
  -6   5  26       25.62       24.76     15.41 o 
  -5   5  26      663.75      656.27     36.04 o 
  -4   5  26       99.93       78.42     13.91 o 
  -3   5  26      203.12      204.47     14.68 o 
  -2   5  26       75.60       62.98     12.03 o 
  -1   5  26      541.86      519.67     23.29 o 
   0   5  26     1019.65     1005.26     29.27 o 
   1   5  26      539.38      560.20     22.83 o 
   2   5  26       73.15       51.51     12.26 o 
   3   5  26      203.17      198.61     13.39 o 
   4   5  26      101.91      112.98     20.49 o 
   5   5  26      661.68      592.73     24.81 o 
   6   5  26       26.12       22.48     21.35 o 
   7   5  26      140.00      113.47     17.29 o 
  -7   6  26     1032.01     1031.24     32.04 o 
  -6   6  26      179.17      205.87     16.36 o 
  -5   6  26      859.02      877.35     23.56 o 
  -4   6  26       80.33       72.37     11.58 o 
  -3   6  26      423.14      401.72     21.60 o 
  -2   6  26       67.71       78.28     16.11 o 
  -1   6  26     1734.53     1702.16     35.55 o 
   0   6  26      525.14      533.82     19.45 o 
   1   6  26     1730.20     1735.50     35.40 o 
   2   6  26       67.75       81.08     11.95 o 
   3   6  26      420.00      389.81     26.73 o 
   4   6  26       79.50       89.91     13.37 o 
   5   6  26      857.81      917.82     29.37 o 
   6   6  26      179.27      182.67     19.47 o 
   7   6  26     1029.47     1093.20     35.08 o 
  -6   7  26      374.17      342.60     24.64 o 
  -5   7  26      170.15      188.47     13.53 o 
  -4   7  26      177.85      196.59     13.08 o 
  -3   7  26      144.33      137.32     14.58 o 
  -2   7  26      183.52      190.16     15.88 o 
  -1   7  26      503.50      472.39     17.51 o 
   0   7  26      480.67      478.45     18.76 o 
   1   7  26      503.50      480.80     20.74 o 
   2   7  26      184.48      173.19     13.88 o 
   3   7  26      147.09      168.64     18.17 o 
   4   7  26      176.50      170.24     21.82 o 
   5   7  26      172.23      210.92     64.85 o 
   6   7  26      374.81      413.40     82.04 o 
  -5   8  26      553.20      569.50     23.49 o 
  -4   8  26      294.78      301.56     20.13 o 
  -3   8  26       15.60       10.45     12.32 o 
  -2   8  26     1190.60     1148.23     26.27 o 
  -1   8  26      118.72      124.43     11.47 o 
   0   8  26      274.41      254.00     13.28 o 
   1   8  26      118.83      116.82     12.60 o 
   2   8  26     1188.93     1227.18     30.15 o 
   3   8  26       16.00       24.35     13.50 o 
   4   8  26      294.17      293.40     40.59 o 
   5   8  26      553.00      583.35     50.37 o 
  -4   9  26      291.92      311.14     18.24 o 
  -3   9  26       78.83       85.48     15.57 o 
  -2   9  26      296.40      309.16     15.18 o 
  -1   9  26      181.88      187.67     13.16 o 
   0   9  26      998.73     1033.42     24.39 o 
   1   9  26      181.47      189.76     14.21 o 
   2   9  26      298.36      305.58     17.52 o 
   3   9  26       78.66       86.49     15.44 o 
   4   9  26      293.65      307.62     23.66 o 
  -2  10  26      417.38      421.60     33.20 o 
  -1  10  26      198.59      203.11     14.41 o 
   0  10  26       26.79       37.64     13.91 o 
   1  10  26      199.52      209.43     15.50 o 
   2  10  26      418.89      416.28     17.21 o 
   1   0  27      650.52      615.26     15.44 o 
   2   0  27     5711.00     5649.97     76.58 o 
   3   0  27      432.15      430.95     15.38 o 
   4   0  27      244.29      239.31     14.02 o 
   5   0  27       95.00       95.90     12.37 o 
   6   0  27       33.67       11.98     10.30 o 
   7   0  27       20.48       -8.20     11.17 o 
   8   0  27      140.53      104.00     17.10 o 
  -8   1  27       40.19       47.90     15.78 o 
  -7   1  27       83.81      102.58     14.27 o 
  -6   1  27      112.33      104.37     12.90 o 
  -5   1  27      167.56      175.44     11.55 o 
  -4   1  27      444.04      430.30     14.75 o 
  -3   1  27      507.13      446.66     15.88 o 
  -2   1  27      249.01      277.04     17.21 o 
  -1   1  27      730.10      727.29     16.29 o 
   0   1  27        0.40        3.83      6.90 o 
   1   1  27      735.06      700.33     16.09 o 
   2   1  27      248.24      273.29     11.01 o 
   3   1  27      509.78      453.54     16.04 o 
   4   1  27      442.49      418.06     14.56 o 
   5   1  27      169.37      177.87     12.52 o 
   6   1  27      110.72      139.46     13.65 o 
   7   1  27       84.36       78.70     16.99 o 
   8   1  27       39.99       50.34     15.61 o 
  -8   2  27      140.00      180.32     18.74 o 
  -7   2  27       38.57       34.35     12.43 o 
  -6   2  27       12.57        4.66      9.81 o 
  -5   2  27       84.12       95.82     11.22 o 
  -4   2  27      372.34      377.77     15.05 o 
  -3   2  27      909.58      902.81     19.53 o 
  -2   2  27      994.62      957.60     21.66 o 
  -1   2  27      914.69      937.53     20.72 o 
   0   2  27      595.93      596.10     14.32 o 
   1   2  27      915.43      931.79     28.57 o 
   2   2  27      994.42      980.03     19.10 o 
   3   2  27      906.97      910.60     20.58 o 
   4   2  27      372.31      351.73     19.02 o 
   5   2  27       84.62       90.88     11.87 o 
   6   2  27       12.44        5.86     11.01 o 
   7   2  27       39.62       48.42     13.34 o 
   8   2  27      141.68      156.93     18.16 o 
  -8   3  27       58.42       47.14     17.89 o 
  -7   3  27       56.07       58.13     11.85 o 
  -6   3  27      183.72      176.07     11.76 o 
  -5   3  27       19.74       19.89      9.54 o 
  -4   3  27       66.53       63.89     14.20 o 
  -3   3  27      167.83      187.41     10.78 o 
  -2   3  27      458.74      442.59     15.65 o 
  -1   3  27      950.10      879.16     20.73 o 
   0   3  27      398.35      393.14     13.07 o 
   1   3  27      955.22      856.29     18.84 o 
   2   3  27      462.56      438.81     15.14 o 
   3   3  27      167.48      160.04     14.26 o 
   4   3  27       66.35       92.18     13.97 o 
   5   3  27       19.30       20.72     16.71 o 
   6   3  27      185.20      196.18     17.72 o 
   7   3  27       55.84       64.35     16.06 o 
   8   3  27       58.78       73.79     28.54 o 
  -7   4  27       55.69       38.28     15.42 o 
  -6   4  27      182.44      223.40     17.36 o 
  -5   4  27       22.72       14.89     14.22 o 
  -4   4  27      518.61      493.53     20.89 o 
  -3   4  27      223.54      240.12     16.15 o 
  -2   4  27      239.74      257.81     26.64 o 
  -1   4  27      219.16      191.19     15.88 o 
   0   4  27      215.02      210.39     15.49 o 
   1   4  27      219.86      214.38     15.74 o 
   2   4  27      242.00      289.19     17.00 o 
   3   4  27      222.77      219.75     19.33 o 
   4   4  27      516.07      456.06     21.33 o 
   5   4  27       23.34       15.84     14.39 o 
   6   4  27      184.45      184.25     17.36 o 
   7   4  27       55.57       63.16     19.53 o 
  -7   5  27      177.77      199.42     18.60 o 
  -6   5  27      227.93      264.96     22.03 o 
  -5   5  27      100.36      100.23     12.68 o 
  -4   5  27      400.13      398.58     19.31 o 
  -3   5  27      105.10      111.48     13.65 o 
  -2   5  27      104.67       77.00     12.36 o 
  -1   5  27        0.78      -11.35     11.35 o 
   0   5  27     2742.30     2596.53     54.58 o 
   1   5  27        0.77        2.09     11.68 o 
   2   5  27      105.71       80.18     14.70 o 
   3   5  27      105.60      110.88     12.01 o 
   4   5  27      401.72      414.80     24.11 o 
   5   5  27      100.65       84.48     14.84 o 
   6   5  27      227.57      222.21     18.70 o 
   7   5  27      177.72      192.17     32.39 o 
  -6   6  27       89.78       98.10     19.31 o 
  -5   6  27      352.50      352.69     16.31 o 
  -4   6  27      154.06      151.61     14.96 o 
  -3   6  27      485.53      509.03     20.99 o 
  -2   6  27      284.92      280.06     16.07 o 
  -1   6  27      175.04      186.76     18.68 o 
   0   6  27      341.23      336.16     19.30 o 
   1   6  27      175.89      167.21     15.38 o 
   2   6  27      286.10      294.69     17.67 o 
   3   6  27      485.28      460.35     22.63 o 
   4   6  27      153.70      124.51     18.39 o 
   5   6  27      352.17      354.93     22.14 o 
   6   6  27       89.14      107.00     23.99 o 
  -6   7  27      130.35      116.76     20.11 o 
  -5   7  27      937.22      991.41     24.81 o 
  -4   7  27       36.70       27.54     11.06 o 
  -3   7  27       12.07       11.23     10.28 o 
  -2   7  27      137.56      147.17     13.98 o 
  -1   7  27      485.06      514.73     24.37 o 
   0   7  27      342.90      350.67     17.30 o 
   1   7  27      484.71      518.40     19.72 o 
   2   7  27      137.10      155.34     15.58 o 
   3   7  27       12.17        5.13     15.73 o 
   4   7  27       37.52       33.21     17.58 o 
   5   7  27      935.09     1008.31     39.98 o 
   6   7  27      130.74      151.03     29.15 o 
  -5   8  27       93.33       78.80     15.44 o 
  -4   8  27      190.17      172.52     16.53 o 
  -3   8  27       60.97       56.95     13.33 o 
  -2   8  27      365.98      391.24     18.27 o 
  -1   8  27       18.53        5.36     11.07 o 
   0   8  27        6.27       -0.61      9.94 o 
   1   8  27       18.39       18.48     12.91 o 
   2   8  27      364.52      405.47     25.65 o 
   3   8  27       60.89       49.19     17.09 o 
   4   8  27      191.07      206.37     52.16 o 
   5   8  27       93.28       89.89     25.98 o 
  -3   9  27      153.08      157.74     15.41 o 
  -2   9  27       65.92       63.79     12.86 o 
  -1   9  27       87.69       90.11     11.67 o 
   0   9  27       45.20       72.72     11.45 o 
   1   9  27       87.30      100.92     13.45 o 
   2   9  27       65.67       80.23     13.61 o 
   3   9  27      153.05      170.62     20.63 o 
   0  10  27       78.35       81.63     15.68 o 
   0   0  28      337.13      348.27     16.93 o 
   1   0  28        7.80       14.34      7.28 o 
   2   0  28       73.79      100.45      9.92 o 
   3   0  28      426.82      417.02     15.72 o 
   4   0  28       19.97       22.05      9.93 o 
   5   0  28      136.45      120.65     12.04 o 
   6   0  28      582.28      636.73     20.76 o 
   7   0  28       94.55       83.45     15.62 o 
   8   0  28     1307.84     1363.56     38.69 o 
  -8   1  28      473.84      531.24     25.71 o 
  -7   1  28      243.32      271.71     17.29 o 
  -6   1  28      236.48      250.90     16.28 o 
  -5   1  28      441.77      455.25     16.59 o 
  -4   1  28      146.06      172.02     11.41 o 
  -3   1  28     1206.98     1202.96     25.26 o 
  -2   1  28      812.24      763.03     19.33 o 
  -1   1  28     1431.13     1430.14     23.92 o 
   0   1  28      134.51      133.31      8.84 o 
   1   1  28     1428.61     1380.63     23.75 o 
   2   1  28      811.05      795.36     17.69 o 
   3   1  28     1209.46     1177.28     27.22 o 
   4   1  28      147.95      169.95     10.89 o 
   5   1  28      439.43      475.93     17.27 o 
   6   1  28      236.81      258.01     18.80 o 
   7   1  28      241.81      259.53     17.07 o 
   8   1  28      474.42      501.73     24.81 o 
  -8   2  28       13.75        2.56     12.64 o 
  -7   2  28     1293.59     1345.57     30.13 o 
  -6   2  28      257.37      250.19     17.68 o 
  -5   2  28      133.11      125.50     11.86 o 
  -4   2  28       56.08       59.86     12.45 o 
  -3   2  28      196.47      184.30     10.77 o 
  -2   2  28      323.15      323.30     13.47 o 
  -1   2  28     1466.30     1415.41     26.61 o 
   0   2  28     1494.71     1438.22     26.63 o 
   1   2  28     1470.13     1438.84     23.77 o 
   2   2  28      321.88      313.47     11.95 o 
   3   2  28      194.55      193.02     11.14 o 
   4   2  28       56.41       48.40      9.71 o 
   5   2  28      132.31       88.96     12.27 o 
   6   2  28      255.11      256.39     18.11 o 
   7   2  28     1290.23     1328.39     35.23 o 
   8   2  28       13.40       23.58     19.41 o 
  -7   3  28        8.14       16.13     14.31 o 
  -6   3  28       60.79       62.84     10.32 o 
  -5   3  28      621.35      659.73     19.49 o 
  -4   3  28      993.93     1026.03     31.59 o 
  -3   3  28      434.69      494.71     33.87 o 
  -2   3  28     1698.87     1606.57     31.69 o 
  -1   3  28      221.72      209.33     11.89 o 
   0   3  28       91.61      104.30      9.22 o 
   1   3  28      222.53      195.04     15.79 o 
   2   3  28     1701.64     1680.87     39.93 o 
   3   3  28      432.97      456.15     38.21 o 
   4   3  28      996.22      979.17     30.12 o 
   5   3  28      619.39      590.78     25.40 o 
   6   3  28       61.23       52.97     15.43 o 
   7   3  28        7.94        3.15     19.23 o 
  -7   4  28      167.24      160.92     17.46 o 
  -6   4  28      906.99      918.38     34.87 o 
  -5   4  28      239.59      286.54     20.38 o 
  -4   4  28        8.25       -8.10     11.58 o 
  -3   4  28      290.83      259.51     16.28 o 
  -2   4  28      527.61      578.42     24.77 o 
  -1   4  28      231.85      214.31     16.62 o 
   0   4  28     5874.61     5629.24    101.66 o 
   1   4  28      231.56      212.57     19.20 o 
   2   4  28      527.50      592.62     44.96 o 
   3   4  28      290.46      259.87     20.56 o 
   4   4  28        8.10       -7.96     12.48 o 
   5   4  28      239.58      260.76     21.64 o 
   6   4  28      902.94      816.68     31.35 o 
   7   4  28      166.21      157.68     18.92 o 
  -7   5  28       71.02       91.86     16.39 o 
  -6   5  28      133.44      156.76     20.87 o 
  -5   5  28        4.42        8.82     11.35 o 
  -4   5  28      904.16      877.65     27.15 o 
  -3   5  28      211.75      220.71     15.90 o 
  -2   5  28       38.45       45.27     12.36 o 
  -1   5  28      416.46      446.19     30.53 o 
   0   5  28       14.24        8.00     12.29 o 
   1   5  28      415.53      385.45     20.48 o 
   2   5  28       38.03       29.73     12.36 o 
   3   5  28      210.12      205.32     16.25 o 
   4   5  28      904.20      856.49     28.69 o 
   5   5  28        4.25       14.57     13.98 o 
   6   5  28      134.43      132.28     17.18 o 
   7   5  28       70.95       81.71     17.34 o 
  -6   6  28       45.42       55.58     18.95 o 
  -5   6  28      741.58      751.45     23.08 o 
  -4   6  28      227.61      227.90     14.60 o 
  -3   6  28       60.18       56.35     13.30 o 
  -2   6  28       27.46       28.42     12.65 o 
  -1   6  28     1400.54     1348.46     50.05 o 
   0   6  28      296.22      297.54     18.07 o 
   1   6  28     1401.21     1395.38     41.18 o 
   2   6  28       27.77       30.19     13.40 o 
   3   6  28       60.91       17.84     16.26 o 
   4   6  28      226.63      260.18     22.46 o 
   5   6  28      741.59      731.33     28.27 o 
   6   6  28       45.92       59.68     22.33 o 
  -5   7  28      255.46      272.55     15.46 o 
  -4   7  28      107.86      126.76     12.90 o 
  -3   7  28      156.98      149.69     12.82 o 
  -2   7  28       91.93       88.54     18.64 o 
  -1   7  28       41.29       46.27     12.28 o 
   0   7  28      390.34      396.56     21.49 o 
   1   7  28       41.91       55.29     13.81 o 
   2   7  28       89.87      109.74     15.07 o 
   3   7  28      154.38      140.71     19.25 o 
   4   7  28      105.82      123.80     19.88 o 
   5   7  28      256.21      251.80     58.18 o 
  -4   8  28      137.95      146.01     16.16 o 
  -3   8  28      241.71      241.99     17.01 o 
  -2   8  28      592.59      578.95     22.63 o 
  -1   8  28       37.37       40.15     12.99 o 
   0   8  28      387.80      384.86     18.69 o 
   1   8  28       37.14       42.39     14.27 o 
   2   8  28      595.84      576.47     25.40 o 
   3   8  28      239.58      233.50     23.80 o 
   4   8  28      138.49      154.79     25.06 o 
  -3   9  28      139.59      140.27     15.47 o 
  -2   9  28      147.92      189.89     28.33 o 
  -1   9  28        7.13        2.48     13.21 o 
   0   9  28      840.81      884.50     26.15 o 
   1   9  28        6.80        1.48     13.41 o 
   2   9  28      147.29      160.99     16.97 o 
   3   9  28      139.19      183.39     59.89 o 
   1   0  29     1163.76     1143.99     21.39 o 
   2   0  29     1898.25     1893.21     36.28 o 
   3   0  29      145.16      158.91     11.56 o 
   4   0  29     1296.80     1239.87     24.25 o 
   5   0  29       36.90       31.15     10.99 o 
   6   0  29        5.05        4.66     11.87 o 
   7   0  29        3.00       -7.41     13.72 o 
   8   0  29        0.97       19.30     14.83 o 
  -7   1  29       83.60       96.58     14.29 o 
  -6   1  29      223.73      266.29     14.94 o 
  -5   1  29       31.21       45.40     10.88 o 
  -4   1  29      575.84      549.11     16.72 o 
  -3   1  29      343.27      354.50     18.92 o 
  -2   1  29      155.58      158.16     11.25 o 
  -1   1  29     1293.89     1253.03     22.35 o 
   0   1  29     2348.52     2230.11     32.84 o 
   1   1  29     1293.95     1243.52     22.45 o 
   2   1  29      154.64      168.62     10.00 o 
   3   1  29      343.32      359.55     14.34 o 
   4   1  29      575.22      538.87     16.90 o 
   5   1  29       32.08       37.62      9.90 o 
   6   1  29      222.48      261.19     16.37 o 
   7   1  29       84.60       91.51     17.67 o 
  -7   2  29       46.77       42.64     12.04 o 
  -6   2  29      155.61      161.08     18.43 o 
  -5   2  29      298.18      317.13     14.88 o 
  -4   2  29      211.98      211.02     12.65 o 
  -3   2  29     1744.20     1695.62     28.47 o 
  -2   2  29      457.57      453.14     15.58 o 
  -1   2  29      637.90      642.43     18.05 o 
   0   2  29      760.18      739.70     18.86 o 
   1   2  29      638.54      652.63     17.77 o 
   2   2  29      458.55      447.04     14.28 o 
   3   2  29     1744.09     1691.18     32.27 o 
   4   2  29      211.41      225.86     12.37 o 
   5   2  29      298.45      310.96     18.30 o 
   6   2  29      155.35      180.45     19.37 o 
   7   2  29       46.13       60.48     16.68 o 
  -7   3  29      183.77      186.67     18.46 o 
  -6   3  29       44.48       22.17     14.22 o 
  -5   3  29      693.42      675.13     25.04 o 
  -4   3  29      125.15      115.44     10.86 o 
  -3   3  29        4.13       -6.49      8.42 o 
  -2   3  29     1100.35     1099.15     33.05 o 
  -1   3  29      541.64      535.37     26.40 o 
   0   3  29       15.61       21.90     12.16 o 
   1   3  29      545.46      540.90     35.84 o 
   2   3  29     1097.34     1112.97     31.63 o 
   3   3  29        4.21       -0.26     15.57 o 
   4   3  29      123.96      108.85     12.68 o 
   5   3  29      692.10      671.84     27.30 o 
   6   3  29       45.83       32.87     15.12 o 
   7   3  29      183.21      183.07     23.86 o 
  -7   4  29      223.10      205.94     19.11 o 
  -6   4  29      132.59      133.94     20.28 o 
  -5   4  29       29.43       34.02     14.03 o 
  -4   4  29      577.89      591.69     24.15 o 
  -3   4  29      224.85      237.71     20.31 o 
  -2   4  29      601.54      583.06     25.74 o 
  -1   4  29       99.51       98.65     20.70 o 
   0   4  29      379.76      408.03     20.53 o 
   1   4  29      100.89       87.71     14.21 o 
   2   4  29      603.93      562.08     23.60 o 
   3   4  29      223.09      212.34     20.90 o 
   4   4  29      577.28      567.90     24.84 o 
   5   4  29       29.51       24.35     14.66 o 
   6   4  29      132.74      146.76     18.19 o 
   7   4  29      222.71      219.82     20.29 o 
  -6   5  29      645.72      641.02     30.62 o 
  -5   5  29       12.25        0.04     14.11 o 
  -4   5  29       36.73       27.28     13.83 o 
  -3   5  29      260.53      253.27     17.05 o 
  -2   5  29      472.78      471.58     28.07 o 
  -1   5  29       84.13       77.91     14.75 o 
   0   5  29        1.33        0.44     12.42 o 
   1   5  29       84.21       63.17     14.09 o 
   2   5  29      472.66      501.98     23.85 o 
   3   5  29      260.71      238.00     17.20 o 
   4   5  29       37.69       27.86     18.86 o 
   5   5  29       12.57        9.10     13.40 o 
   6   5  29      644.54      663.63     42.52 o 
  -6   6  29        5.13      -15.50     16.51 o 
  -5   6  29      789.14      780.29     27.86 o 
  -4   6  29      164.31      170.57     14.28 o 
  -3   6  29      457.38      448.46     27.24 o 
  -2   6  29       22.06       20.66     12.36 o 
  -1   6  29      274.86      277.11     18.59 o 
   0   6  29        3.55       -0.88     13.02 o 
   1   6  29      271.79      251.24     18.05 o 
   2   6  29       22.04       29.74     13.44 o 
   3   6  29      458.31      481.66     27.99 o 
   4   6  29      164.06      193.95     22.05 o 
   5   6  29      789.71      799.71     35.76 o 
   6   6  29        5.05        5.83     15.25 o 
  -5   7  29      411.31      405.05     29.72 o 
  -4   7  29      232.64      216.17     14.32 o 
  -3   7  29      109.19      111.54     12.77 o 
  -2   7  29       62.99       47.51     13.40 o 
  -1   7  29      344.25      341.04     17.88 o 
   0   7  29       16.97       23.86     14.29 o 
   1   7  29      346.67      353.42     24.74 o 
   2   7  29       63.41       61.06     15.30 o 
   3   7  29      108.67       97.41     19.70 o 
   4   7  29      234.08      248.98     23.30 o 
   5   7  29      412.84      363.53     29.75 o 
  -4   8  29      827.43      828.58     34.29 o 
  -3   8  29      164.80      177.00     16.27 o 
  -2   8  29      112.29      123.61     17.59 o 
  -1   8  29      122.29      123.43     14.92 o 
   0   8  29     1418.74     1536.29     35.15 o 
   1   8  29      122.51      140.33     16.72 o 
   2   8  29      110.68      129.59     17.18 o 
   3   8  29      164.38      169.98     28.03 o 
   4   8  29      827.80      843.48     49.32 o 
  -2   9  29      761.28      727.57     25.07 o 
  -1   9  29       22.65       28.76     13.23 o 
   0   9  29      344.30      347.04     18.68 o 
   1   9  29       22.73       29.68     14.93 o 
   2   9  29      761.89      742.46     29.44 o 
   0   0  30     3808.25     3841.08     71.98 o 
   1   0  30       65.80       60.97      8.57 o 
   2   0  30      113.51      121.76     10.92 o 
   3   0  30      813.13      794.28     20.82 o 
   4   0  30       44.21       40.40      9.70 o 
   5   0  30       34.17       23.19     10.56 o 
   6   0  30        3.44      -10.39     10.39 o 
   7   0  30       21.18       33.45     21.63 o 
  -7   1  30      262.71      265.25     16.14 o 
  -6   1  30       17.75        6.11     11.32 o 
  -5   1  30      285.70      300.64     17.95 o 
  -4   1  30      224.77      244.21     12.55 o 
  -3   1  30      274.09      274.75     13.51 o 
  -2   1  30      356.48      377.93     14.77 o 
  -1   1  30      410.32      449.67     16.36 o 
   0   1  30       97.73      108.65      8.82 o 
   1   1  30      411.05      401.57     13.52 o 
   2   1  30      356.48      336.75     12.60 o 
   3   1  30      273.35      292.37     22.53 o 
   4   1  30      223.38      231.84     12.19 o 
   5   1  30      285.48      295.31     13.66 o 
   6   1  30       17.57       -3.51     11.96 o 
   7   1  30      265.18      242.73     19.18 o 
  -7   2  30      260.84      240.07     15.72 o 
  -6   2  30      137.66      136.04     13.10 o 
  -5   2  30      145.37      137.03     12.44 o 
  -4   2  30      114.72      130.40     11.82 o 
  -3   2  30       19.26       21.88      9.01 o 
  -2   2  30      830.68      777.93     19.92 o 
  -1   2  30      758.54      696.17     18.74 o 
   0   2  30      101.64      109.55      9.95 o 
   1   2  30      756.29      734.98     18.83 o 
   2   2  30      824.65      761.13     19.44 o 
   3   2  30       19.16       25.16      9.06 o 
   4   2  30      114.68      108.97     13.09 o 
   5   2  30      146.65      168.81     12.66 o 
   6   2  30      136.35       97.99     14.87 o 
   7   2  30      261.58      274.10     21.50 o 
  -7   3  30       27.20       23.63     15.85 o 
  -6   3  30      385.75      382.83     23.24 o 
  -5   3  30      147.38      166.04     16.39 o 
  -4   3  30      305.69      310.89     18.22 o 
  -3   3  30      132.00      102.58     15.01 o 
  -2   3  30      169.28      144.41     16.44 o 
  -1   3  30      576.46      514.55     23.64 o 
   0   3  30      165.91      184.69     16.31 o 
   1   3  30      574.41      547.29     22.99 o 
   2   3  30      168.79      160.88     15.79 o 
   3   3  30      131.54       88.76     18.07 o 
   4   3  30      306.59      325.14     19.89 o 
   5   3  30      146.33      148.85     17.67 o 
   6   3  30      387.13      406.31     23.04 o 
   7   3  30       27.37       15.70     16.62 o 
  -6   4  30      818.12      866.91     33.99 o 
  -5   4  30      289.38      287.98     25.67 o 
  -4   4  30      235.36      243.74     17.41 o 
  -3   4  30      197.92      207.38     16.09 o 
  -2   4  30       35.67       38.03     14.42 o 
  -1   4  30      260.41      259.04     18.09 o 
   0   4  30        0.32        9.36     12.64 o 
   1   4  30      258.22      254.47     18.28 o 
   2   4  30       35.04       26.13     13.25 o 
   3   4  30      196.02      175.06     20.63 o 
   4   4  30      235.05      236.29     18.50 o 
   5   4  30      288.68      260.48     19.40 o 
   6   4  30      820.41      797.40     31.00 o 
  -6   5  30      384.06      372.18     25.99 o 
  -5   5  30       15.89       26.55     14.83 o 
  -4   5  30       29.92       12.81     15.83 o 
  -3   5  30      158.86      170.95     15.60 o 
  -2   5  30      851.02      830.37     26.30 o 
  -1   5  30       66.83       60.70     14.15 o 
   0   5  30       20.21       14.40     13.67 o 
   1   5  30       66.51       64.37     14.54 o 
   2   5  30      851.20      845.66     29.04 o 
   3   5  30      159.27      190.05     28.84 o 
   4   5  30       30.41       47.09     14.66 o 
   5   5  30       15.61        3.03     14.31 o 
   6   5  30      384.07      373.75     22.55 o 
  -5   6  30      699.08      703.45     27.33 o 
  -4   6  30      131.28      144.27     16.99 o 
  -3   6  30      292.68      279.18     22.82 o 
  -2   6  30      197.55      224.25     16.65 o 
  -1   6  30      256.14      271.04     19.53 o 
   0   6  30        4.41       -4.80     15.56 o 
   1   6  30      257.88      239.65     18.33 o 
   2   6  30      197.32      225.65     18.65 o 
   3   6  30      291.55      273.80     23.22 o 
   4   6  30      130.07      193.65     22.18 o 
   5   6  30      700.47      674.28     35.80 o 
  -4   7  30       36.13       28.46     14.17 o 
  -3   7  30      346.34      341.65     16.31 o 
  -2   7  30       33.08       40.50     13.99 o 
  -1   7  30       58.09       71.80     13.80 o 
   0   7  30      162.08      166.03     17.51 o 
   1   7  30       58.24       60.40     15.54 o 
   2   7  30       33.44       31.17     14.90 o 
   3   7  30      347.37      354.87     34.31 o 
   4   7  30       36.82       66.54     19.87 o 
  -3   8  30       17.42       10.77     14.11 o 
  -2   8  30      243.61      226.47     17.42 o 
  -1   8  30      214.74      229.25     23.85 o 
   0   8  30       93.08      104.87     14.36 o 
   1   8  30      214.54      208.51     18.59 o 
   2   8  30      244.28      253.13     23.79 o 
   3   8  30       17.47      -10.32     17.78 o 
   0   9  30        2.18       -3.26     18.42 o 
   1   0  31      226.98      221.55     10.84 o 
   2   0  31      703.68      723.53     19.68 o 
   3   0  31       22.36       32.56      9.90 o 
   4   0  31      807.89      836.34     20.58 o 
   5   0  31        2.39        1.98     10.74 o 
   6   0  31       45.19       45.11     11.88 o 
   7   0  31        6.16       30.43     18.27 o 
  -7   1  31      566.13      543.18     20.96 o 
  -6   1  31      640.38      694.52     22.26 o 
  -5   1  31      377.21      367.82     16.28 o 
  -4   1  31       65.70       70.76     10.38 o 
  -3   1  31       80.75       83.44     10.93 o 
  -2   1  31       12.91       13.89      9.41 o 
  -1   1  31      436.15      401.50     15.55 o 
   0   1  31      432.93      418.19     15.60 o 
   1   1  31      435.27      396.15     13.69 o 
   2   1  31       13.58       22.05      8.25 o 
   3   1  31       79.85       94.48     11.39 o 
   4   1  31       65.75       73.66     10.16 o 
   5   1  31      378.54      405.22     27.75 o 
   6   1  31      641.50      671.01     22.20 o 
   7   1  31      564.23      621.69     26.38 o 
  -7   2  31       66.21       61.96     12.75 o 
  -6   2  31       82.35       90.65     12.48 o 
  -5   2  31      548.87      582.24     19.96 o 
  -4   2  31      201.37      229.32     13.16 o 
  -3   2  31      911.66      906.79     22.05 o 
  -2   2  31       94.49       92.70     11.13 o 
  -1   2  31      673.79      637.51     18.31 o 
   0   2  31       83.58      100.37      9.84 o 
   1   2  31      672.22      655.45     18.08 o 
   2   2  31       94.98       89.88      9.86 o 
   3   2  31      910.21      893.67     30.88 o 
   4   2  31      199.39      206.05     12.69 o 
   5   2  31      547.16      557.07     18.93 o 
   6   2  31       81.79       72.79     17.26 o 
   7   2  31       65.76      108.97     18.67 o 
  -6   3  31      507.00      468.91     33.34 o 
  -5   3  31      439.61      455.15     22.00 o 
  -4   3  31      161.71      127.71     15.50 o 
  -3   3  31      231.33      250.20     17.19 o 
  -2   3  31      368.01      373.51     20.83 o 
  -1   3  31      606.05      618.91     26.13 o 
   0   3  31      626.51      567.23     32.13 o 
   1   3  31      604.43      617.12     24.86 o 
   2   3  31      368.59      365.09     19.72 o 
   3   3  31      231.87      268.80     22.83 o 
   4   3  31      162.09      133.29     16.98 o 
   5   3  31      441.62      448.86     23.28 o 
   6   3  31      507.38      476.65     32.62 o 
  -6   4  31      464.46      517.24     33.72 o 
  -5   4  31      183.56      199.98     17.76 o 
  -4   4  31      661.62      694.14     25.99 o 
  -3   4  31      272.72      299.60     18.15 o 
  -2   4  31     1237.92     1229.20     36.23 o 
  -1   4  31       37.12       37.74     13.79 o 
   0   4  31      345.23      334.79     20.11 o 
   1   4  31       36.94       55.24     14.10 o 
   2   4  31     1235.96     1137.59     33.69 o 
   3   4  31      272.73      310.29     24.12 o 
   4   4  31      661.44      659.10     27.37 o 
   5   4  31      182.99      220.36     24.42 o 
   6   4  31      463.99      491.20     25.26 o 
  -6   5  31      350.53      412.62     30.07 o 
  -5   5  31      277.23      301.50     20.12 o 
  -4   5  31       98.36       93.16     19.15 o 
  -3   5  31       85.75       91.87     17.00 o 
  -2   5  31      753.24      711.70     25.12 o 
  -1   5  31      229.96      225.03     27.49 o 
   0   5  31      640.38      675.28     27.71 o 
   1   5  31      229.48      201.82     18.02 o 
   2   5  31      757.03      759.22     28.57 o 
   3   5  31       85.06      113.95     15.31 o 
   4   5  31       98.76      151.51     39.89 o 
   5   5  31      276.77      277.08     21.52 o 
   6   5  31      351.46      349.65     22.86 o 
  -5   6  31      769.66      835.92     29.63 o 
  -4   6  31      140.55      172.15     32.04 o 
  -3   6  31      946.50      934.90     29.18 o 
  -2   6  31       19.59       14.51     13.39 o 
  -1   6  31      395.06      417.47     22.53 o 
   0   6  31        1.12       -6.29     16.31 o 
   1   6  31      394.60      403.06     22.11 o 
   2   6  31       19.59        7.41     17.11 o 
   3   6  31      949.85      957.14     50.31 o 
   4   6  31      141.44      152.42     22.56 o 
   5   6  31      768.15      895.49     94.34 o 
  -4   7  31        4.40       12.92     14.16 o 
  -3   7  31      158.89      175.03     20.40 o 
  -2   7  31       91.14      121.84     15.32 o 
  -1   7  31      440.77      420.06     20.80 o 
   0   7  31      138.27      170.72     17.91 o 
   1   7  31      441.36      439.86     50.11 o 
   2   7  31       90.23       88.81     16.26 o 
   3   7  31      158.91      158.58     21.62 o 
   4   7  31        4.64        7.66     18.88 o 
  -2   8  31      474.26      505.48     22.79 o 
  -1   8  31       41.20       17.02     13.57 o 
   0   8  31      324.17      302.81     18.43 o 
   1   8  31       41.94       51.27     15.71 o 
   2   8  31      477.02      509.00     25.24 o 
   0   0  32      266.21      237.34     16.02 o 
   1   0  32       77.98       71.42      9.08 o 
   2   0  32      601.43      589.32     18.54 o 
   3   0  32      590.30      612.52     19.06 o 
   4   0  32      338.03      341.30     14.49 o 
   5   0  32       23.35       27.48     11.39 o 
   6   0  32      737.21      741.16     25.13 o 
   7   0  32        1.90       -4.88     13.40 o 
  -7   1  32      127.34      150.76     16.31 o 
  -6   1  32       40.29       44.32     12.01 o 
  -5   1  32      493.65      488.40     25.60 o 
  -4   1  32      251.28      246.57     14.13 o 
  -3   1  32      380.95      381.75     14.64 o 
  -2   1  32      487.27      481.07     17.09 o 
  -1   1  32      593.34      579.31     18.09 o 
   0   1  32       73.27       69.02     10.00 o 
   1   1  32      593.85      550.93     17.62 o 
   2   1  32      487.19      437.99     14.85 o 
   3   1  32      379.04      391.67     22.70 o 
   4   1  32      246.81      256.93     13.03 o 
   5   1  32      497.79      478.00     19.21 o 
   6   1  32       40.46       36.73     12.07 o 
   7   1  32      127.07      138.05     17.54 o 
  -6   2  32      435.01      476.90     19.07 o 
  -5   2  32      427.08      465.36     18.26 o 
  -4   2  32       43.20       72.43     11.04 o 
  -3   2  32      212.07      216.71     13.02 o 
  -2   2  32      345.55      336.35     15.54 o 
  -1   2  32     1017.25     1034.39     28.74 o 
   0   2  32       76.96       98.99     12.67 o 
   1   2  32     1015.27     1020.40     22.65 o 
   2   2  32      348.19      344.87     15.71 o 
   3   2  32      210.90      220.04     15.46 o 
   4   2  32       42.95       38.19     10.57 o 
   5   2  32      426.29      433.71     20.19 o 
   6   2  32      437.92      462.52     21.68 o 
  -6   3  32      164.81      146.42     17.83 o 
  -5   3  32      367.64      412.80     21.58 o 
  -4   3  32      679.98      641.95     33.03 o 
  -3   3  32      690.32      762.25     26.38 o 
  -2   3  32      468.81      460.24     23.61 o 
  -1   3  32       20.54       19.37     13.59 o 
   0   3  32      487.98      494.40     23.61 o 
   1   3  32       20.14       26.59     12.84 o 
   2   3  32      467.62      512.58     24.36 o 
   3   3  32      686.15      711.35     50.77 o 
   4   3  32      678.60      656.64     27.99 o 
   5   3  32      368.84      441.43     23.88 o 
   6   3  32      165.82      168.22     22.07 o 
  -6   4  32      678.99      746.43     32.17 o 
  -5   4  32      349.14      373.86     21.37 o 
  -4   4  32       85.33       76.47     15.44 o 
  -3   4  32       32.79       43.81     13.59 o 
  -2   4  32      904.35      920.90     31.73 o 
  -1   4  32       60.08       70.54     15.66 o 
   0   4  32     1286.36     1297.99     36.58 o 
   1   4  32       60.40       78.71     15.18 o 
   2   4  32      899.94      929.44     31.70 o 
   3   4  32       33.49       47.44     14.84 o 
   4   4  32       83.88      105.73     16.98 o 
   5   4  32      349.16      385.40     35.21 o 
   6   4  32      680.00      666.90     30.18 o 
  -5   5  32       31.34       36.61     15.70 o 
  -4   5  32     1644.82     1736.02     40.70 o 
  -3   5  32      188.46      190.65     16.61 o 
  -2   5  32       34.69       26.39     19.18 o 
  -1   5  32      321.29      390.34     21.94 o 
   0   5  32      121.48      128.73     17.22 o 
   1   5  32      321.73      336.85     21.43 o 
   2   5  32       35.31       37.77     14.87 o 
   3   5  32      188.12      181.97     17.52 o 
   4   5  32     1641.44     1682.12     43.21 o 
   5   5  32       31.91       39.90     16.08 o 
  -4   6  32        8.01      -14.38     14.38 o 
  -3   6  32      793.87      794.39     27.47 o 
  -2   6  32       40.93       52.65     14.84 o 
  -1   6  32      829.32      830.82     31.24 o 
   0   6  32       23.06       38.82     15.44 o 
   1   6  32      832.07      840.19     31.28 o 
   2   6  32       40.60       19.12     16.09 o 
   3   6  32      790.09      796.19     37.25 o 
   4   6  32        7.84        6.39     18.98 o 
  -3   7  32      733.25      731.97     29.05 o 
  -2   7  32       59.66       56.51     15.05 o 
  -1   7  32       80.51       75.55     14.86 o 
   0   7  32      357.07      376.01     22.43 o 
   1   7  32       79.28      110.31     22.79 o 
   2   7  32       59.59       65.62     16.56 o 
   3   7  32      736.10      737.54     35.27 o 
  -1   8  32      110.66      102.17     15.72 o 
   0   8  32        3.44        2.07     13.80 o 
   1   8  32      111.70      147.05     29.36 o 
   1   0  33      371.81      372.17     13.83 o 
   2   0  33      431.19      458.11     17.44 o 
   3   0  33       69.19       74.34     10.91 o 
   4   0  33      466.48      460.56     16.65 o 
   5   0  33       66.62       53.25     12.85 o 
   6   0  33       38.88       46.74     13.58 o 
  -6   1  33      195.81      201.20     15.14 o 
  -5   1  33      123.68      146.06     13.57 o 
  -4   1  33      131.32      125.87     17.36 o 
  -3   1  33       72.62       78.30     10.58 o 
  -2   1  33      100.17      107.32     11.32 o 
  -1   1  33      370.35      348.73     14.74 o 
   0   1  33      579.34      597.61     21.07 o 
   1   1  33      368.36      351.67     14.70 o 
   2   1  33      100.86      122.21     10.92 o 
   3   1  33       72.76       56.38     10.54 o 
   4   1  33      130.70      120.80     11.48 o 
   5   1  33      123.41      149.91     13.55 o 
   6   1  33      194.91      194.61     16.00 o 
  -6   2  33      245.86      243.31     19.06 o 
  -5   2  33       38.30       30.24     11.41 o 
  -4   2  33      209.34      196.72     18.18 o 
  -3   2  33      263.46      255.32     13.69 o 
  -2   2  33      328.11      332.94     15.91 o 
  -1   2  33       45.01       57.74     10.43 o 
   0   2  33      224.12      227.11     13.15 o 
   1   2  33       44.84       63.66     10.35 o 
   2   2  33      328.50      357.82     16.00 o 
   3   2  33      265.95      292.01     23.83 o 
   4   2  33      209.94      216.32     21.13 o 
   5   2  33       38.43       53.77     26.48 o 
   6   2  33      245.92      283.90     19.45 o 
  -6   3  33      181.14      191.82     22.48 o 
  -5   3  33       96.92      108.83     21.01 o 
  -4   3  33      105.41      112.23     15.91 o 
  -3   3  33      278.76      291.40     21.13 o 
  -2   3  33      270.52      260.01     19.40 o 
  -1   3  33      346.90      353.59     20.75 o 
   0   3  33      214.65      197.38     27.86 o 
   1   3  33      348.10      341.44     20.04 o 
   2   3  33      269.44      273.38     19.17 o 
   3   3  33      277.15      280.36     24.92 o 
   4   3  33      105.86      120.01     17.13 o 
   5   3  33       96.21       86.80     22.76 o 
   6   3  33      178.88      196.71     20.47 o 
  -5   4  33      126.17      110.74     16.93 o 
  -4   4  33      284.25      283.93     19.42 o 
  -3   4  33      449.41      417.11     26.11 o 
  -2   4  33      460.67      463.53     23.87 o 
  -1   4  33      367.02      366.24     21.41 o 
   0   4  33       12.23        5.33     13.63 o 
   1   4  33      365.38      375.07     21.67 o 
   2   4  33      460.91      449.06     23.42 o 
   3   4  33      451.14      439.06     22.64 o 
   4   4  33      284.43      265.79     24.22 o 
   5   4  33      127.28      171.11     19.12 o 
  -5   5  33      194.68      233.81     22.49 o 
  -4   5  33      314.24      314.40     20.77 o 
  -3   5  33      136.51      156.16     23.59 o 
  -2   5  33       79.83       97.44     15.64 o 
  -1   5  33      170.79      168.90     18.55 o 
   0   5  33      207.65      235.60     19.12 o 
   1   5  33      170.09      193.28     18.49 o 
   2   5  33       79.39       88.04     16.71 o 
   3   5  33      136.22      103.34     17.33 o 
   4   5  33      314.45      339.03     21.83 o 
   5   5  33      195.74      152.42     19.48 o 
  -4   6  33      145.94      172.31     18.33 o 
  -3   6  33      760.91      766.49     27.92 o 
  -2   6  33      430.73      419.04     26.62 o 
  -1   6  33      315.53      322.74     21.75 o 
   0   6  33       41.97       33.53     16.19 o 
   1   6  33      314.94      322.68     21.88 o 
   2   6  33      429.96      410.22     24.07 o 
   3   6  33      759.53      833.57     36.83 o 
   4   6  33      146.19      155.61     23.44 o 
  -3   7  33      137.59      136.02     17.20 o 
  -2   7  33      155.06      164.29     17.26 o 
  -1   7  33       58.76       53.53     14.98 o 
   0   7  33       50.49       58.90     17.16 o 
   1   7  33       59.23       72.10     17.05 o 
   2   7  33      154.94      152.64     18.72 o 
   3   7  33      137.49      109.18     29.95 o 
   0   0  34      986.68      989.24     42.44 o 
   1   0  34        4.56       12.34      9.52 o 
   2   0  34      316.54      380.70     19.14 o 
   3   0  34      118.04      120.32     12.39 o 
   4   0  34      300.31      307.48     14.41 o 
   5   0  34       83.15       81.64     18.85 o 
   6   0  34      823.26      828.83     27.03 o 
  -6   1  34      285.00      307.05     16.88 o 
  -5   1  34      958.24      997.79     32.60 o 
  -4   1  34      674.11      687.21     21.99 o 
  -3   1  34      686.25      679.28     22.69 o 
  -2   1  34      100.25      105.46     11.52 o 
  -1   1  34       46.06       43.46      9.96 o 
   0   1  34       35.53       50.33     13.46 o 
   1   1  34       46.46       39.50      9.75 o 
   2   1  34      100.30      125.40     13.14 o 
   3   1  34      688.96      669.95     21.72 o 
   4   1  34      675.68      723.62     22.49 o 
   5   1  34      958.27      982.80     25.50 o 
   6   1  34      285.01      325.95     18.23 o 
  -6   2  34      111.43      122.11     16.84 o 
  -5   2  34      265.94      260.70     19.46 o 
  -4   2  34       77.01       66.95     11.88 o 
  -3   2  34      199.64      195.40     13.19 o 
  -2   2  34      176.58      193.64     13.31 o 
  -1   2  34      659.88      658.82     21.03 o 
   0   2  34      101.36      132.12     12.89 o 
   1   2  34      659.67      660.50     26.44 o 
   2   2  34      175.47      155.08     17.00 o 
   3   2  34      198.29      218.41     23.18 o 
   4   2  34       76.32       85.58     16.92 o 
   5   2  34      267.05      242.94     20.84 o 
   6   2  34      109.50       97.78     18.48 o 
  -5   3  34      453.77      527.08     23.95 o 
  -4   3  34     1382.49     1348.68     35.98 o 
  -3   3  34      625.51      627.04     25.31 o 
  -2   3  34      247.44      219.19     19.31 o 
  -1   3  34       14.83        2.54     14.19 o 
   0   3  34       95.92       91.20     15.93 o 
   1   3  34       14.31       22.10     13.78 o 
   2   3  34      248.05      218.51     18.55 o 
   3   3  34      630.73      649.23     46.94 o 
   4   3  34     1386.14     1423.11     39.76 o 
   5   3  34      451.49      445.69     25.14 o 
  -5   4  34       89.40      119.22     17.56 o 
  -4   4  34       10.82       26.20     14.66 o 
  -3   4  34       24.03       33.24     15.31 o 
  -2   4  34      320.09      316.85     21.73 o 
  -1   4  34      139.04      157.95     18.32 o 
   0   4  34      692.34      655.77     31.25 o 
   1   4  34      138.73      155.58     17.83 o 
   2   4  34      319.89      345.07     27.17 o 
   3   4  34       24.10       28.28     22.19 o 
   4   4  34       11.08       -7.36     15.41 o 
   5   4  34       89.63      105.91     18.37 o 
  -4   5  34      327.02      339.16     21.15 o 
  -3   5  34      726.34      705.48     27.15 o 
  -2   5  34      347.34      349.20     20.29 o 
  -1   5  34      152.55      175.30     18.67 o 
   0   5  34       23.62        4.00     14.83 o 
   1   5  34      152.06      140.91     18.50 o 
   2   5  34      349.05      353.87     27.41 o 
   3   5  34      724.56      744.94     29.17 o 
   4   5  34      327.79      333.01     22.41 o 
  -3   6  34       72.74       94.38     16.40 o 
  -2   6  34       91.82       64.63     16.36 o 
  -1   6  34      598.63      600.24     29.13 o 
   0   6  34        4.39       -4.05     15.70 o 
   1   6  34      599.95      610.92     28.54 o 
   2   6  34       92.43      113.52     17.99 o 
   3   6  34       73.92       74.55     22.41 o 
  -1   7  34      568.90      575.17     24.40 o 
   0   7  34       61.70        9.13     16.14 o 
   1   7  34      568.17      511.57     27.26 o 
   1   0  35      290.21      309.45     14.49 o 
   2   0  35      913.72      874.39     23.05 o 
   3   0  35       52.01       42.16     11.13 o 
   4   0  35     4513.81     4684.01     63.24 o 
   5   0  35        0.23       -3.61     12.37 o 
  -5   1  35       46.06       41.10     12.21 o 
  -4   1  35        9.66        9.38     10.88 o 
  -3   1  35      439.25      450.22     17.49 o 
  -2   1  35      339.59      315.79     15.31 o 
  -1   1  35      247.04      257.04     22.61 o 
   0   1  35       23.20       11.80      9.74 o 
   1   1  35      247.24      245.55     15.85 o 
   2   1  35      335.38      372.62     17.33 o 
   3   1  35      440.48      484.60     22.21 o 
   4   1  35        9.65       25.02     12.42 o 
   5   1  35       45.13       48.68     12.44 o 
  -5   2  35     1332.93     1450.98     37.40 o 
  -4   2  35       94.26       92.34     15.96 o 
  -3   2  35     2139.45     2233.67     45.65 o 
  -2   2  35      184.15      211.13     18.89 o 
  -1   2  35      203.75      205.12     18.24 o 
   0   2  35      113.02      126.66     16.26 o 
   1   2  35      204.07      197.80     17.69 o 
   2   2  35      184.72      179.12     17.73 o 
   3   2  35     2139.79     2157.09     63.05 o 
   4   2  35       94.32      103.32     17.91 o 
   5   2  35     1329.63     1348.03     46.63 o 
  -5   3  35      407.20      434.44     24.60 o 
  -4   3  35      478.64      486.99     23.18 o 
  -3   3  35      105.14      160.18     22.98 o 
  -2   3  35      768.02      788.95     30.61 o 
  -1   3  35      243.51      242.49     19.33 o 
   0   3  35      529.28      554.75     26.28 o 
   1   3  35      241.84      260.87     19.72 o 
   2   3  35      765.31      741.87     29.24 o 
   3   3  35      105.02      145.51     22.77 o 
   4   3  35      479.17      481.35     24.83 o 
   5   3  35      405.01      470.52     34.02 o 
  -4   4  35      554.39      566.20     24.91 o 
  -3   4  35       12.67        9.08     14.35 o 
  -2   4  35      250.18      228.01     20.55 o 
  -1   4  35       12.37        5.93     15.42 o 
   0   4  35      313.15      296.98     21.35 o 
   1   4  35       12.84       10.02     15.27 o 
   2   4  35      252.12      229.81     19.66 o 
   3   4  35       12.34       11.58     15.80 o 
   4   4  35      555.34      597.21     27.88 o 
  -3   5  35      282.78      294.66     22.08 o 
  -2   5  35     1105.77     1098.70     32.17 o 
  -1   5  35      228.96      233.35     21.34 o 
   0   5  35      429.03      486.50     32.24 o 
   1   5  35      229.29      236.20     22.92 o 
   2   5  35     1101.55     1079.88     36.43 o 
   3   5  35      285.79      322.14     21.67 o 
  -2   6  35        5.06       -0.28     14.23 o 
  -1   6  35      397.48      438.95     24.83 o 
   0   6  35       33.84       51.29     17.37 o 
   1   6  35      393.30      422.79     24.53 o 
   2   6  35        5.20       17.77     15.87 o 
   0   0  36      701.00      676.02     32.38 o 
   1   0  36       21.60       -4.04     11.53 o 
   2   0  36        2.71       17.97     10.56 o 
   3   0  36      423.67      457.82     23.22 o 
   5   0  36        0.13       10.14     12.75 o 
  -5   1  36      471.90      506.77     19.61 o 
  -4   1  36      192.38      208.61     14.36 o 
  -3   1  36      296.72      316.09     16.16 o 
  -2   1  36      130.44      136.88     15.99 o 
  -1   1  36       75.72       63.47     12.53 o 
   0   1  36       11.11       -0.29      9.79 o 
   1   1  36       76.70      111.52     19.50 o 
   2   1  36      130.28      128.51     16.30 o 
   3   1  36      293.98      300.16     19.04 o 
   4   1  36      193.30      214.57     18.80 o 
   5   1  36      469.77      498.33     26.73 o 
  -5   2  36      367.04      378.01     21.85 o 
  -4   2  36       48.71       78.24     15.64 o 
  -3   2  36       59.73      108.53     15.91 o 
  -2   2  36      193.25      224.79     19.31 o 
  -1   2  36      144.30      165.31     21.49 o 
   0   2  36        4.74        0.00     15.08 o 
   1   2  36      144.92      159.97     17.72 o 
   2   2  36      192.32      161.58     23.01 o 
   3   2  36       59.76       98.30     27.50 o 
   4   2  36       48.79       53.91     17.46 o 
   5   2  36      367.61      366.16     24.36 o 
  -4   3  36      463.80      423.67     22.76 o 
  -3   3  36      106.01       98.14     16.30 o 
  -2   3  36       89.69       83.32     17.17 o 
  -1   3  36      144.90      137.92     17.93 o 
   0   3  36      150.06      145.39     17.83 o 
   1   3  36      144.36      128.86     17.41 o 
   2   3  36       89.14       94.79     17.12 o 
   3   3  36      105.61      102.25     17.57 o 
   4   3  36      460.04      480.34     25.34 o 
  -4   4  36      404.62      388.38     22.47 o 
  -3   4  36       85.83       66.10     16.09 o 
  -2   4  36      155.00      165.25     19.81 o 
  -1   4  36      112.29      111.80     17.92 o 
   0   4  36        8.45       21.67     15.24 o 
   1   4  36      113.25      104.87     17.62 o 
   2   4  36      155.63      161.60     19.21 o 
   3   4  36       85.03       91.33     20.06 o 
   4   4  36      403.14      394.11     24.28 o 
  -3   5  36      326.65      353.64     20.96 o 
  -2   5  36      101.64       98.44     16.63 o 
  -1   5  36      116.55      137.14     26.26 o 
   0   5  36      128.86      177.31     19.73 o 
   1   5  36      116.73      113.06     18.79 o 
   2   5  36      102.30      123.22     21.69 o 
   3   5  36      325.65      371.48     29.29 o 
  -1   6  36      284.47      330.87     23.73 o 
   0   6  36      803.14      764.25     31.98 o 
   1   6  36      284.44      317.13     22.76 o 
   1   0  37      183.97      205.93     15.36 o 
   2   0  37      829.96      819.59     25.77 o 
   3   0  37      150.97      139.56     14.42 o 
   4   0  37     1507.85     1570.94     49.56 o 
  -4   1  37      149.32      138.13     13.68 o 
  -3   1  37      203.61      250.95     15.38 o 
  -2   1  37      289.53      337.08     16.73 o 
  -1   1  37       44.30       39.79     11.42 o 
   0   1  37       29.87       32.01     11.16 o 
   1   1  37       42.89       47.65     29.59 o 
   2   1  37      290.52      302.08     25.22 o 
   3   1  37      204.77      224.91     16.03 o 
   4   1  37      150.41      179.50     19.74 o 
  -4   2  37       84.17       54.92     15.78 o 
  -3   2  37      874.61      935.20     29.35 o 
  -2   2  37      153.76      158.11     18.70 o 
  -1   2  37       98.53      111.02     16.83 o 
   0   2  37      109.78      115.53     36.98 o 
   1   2  37       98.64       86.97     16.28 o 
   2   2  37      153.14      144.07     22.79 o 
   3   2  37      873.37      906.98     59.08 o 
   4   2  37       83.51       88.61     18.72 o 
  -4   3  37        3.64        9.13     17.90 o 
  -3   3  37      123.47      179.44     25.31 o 
  -2   3  37      413.53      409.68     24.07 o 
  -1   3  37      400.46      371.59     27.41 o 
   0   3  37        0.71       31.61     15.64 o 
   1   3  37      403.28      447.61     23.82 o 
   2   3  37      414.48      402.04     23.71 o 
   3   3  37      124.20      118.77     34.18 o 
   4   3  37        3.65      -11.92     18.36 o 
  -3   4  37       30.50       21.18     15.05 o 
  -2   4  37       53.53       56.32     15.62 o 
  -1   4  37       35.90       55.48     27.13 o 
   0   4  37      315.28      311.67     22.13 o 
   1   4  37       36.05       18.81     15.91 o 
   2   4  37       52.64       42.42     16.83 o 
   3   4  37       30.49       47.93     17.27 o 
  -2   5  37      344.23      343.87     21.16 o 
  -1   5  37      418.63      436.23     25.27 o 
   0   5  37      901.78      866.41     39.33 o 
   1   5  37      418.57      447.84     25.43 o 
   2   5  37      346.35      364.76     23.75 o 
   0   0  38       29.47       -7.81     17.36 o 
   1   0  38       19.19       31.72     12.53 o 
   2   0  38      969.85     1029.75     28.93 o 
   3   0  38      161.75      172.43     15.27 o 
   4   0  38       74.78       57.76     15.15 o 
  -3   1  38      202.01      221.78     15.29 o 
  -2   1  38        4.16       -6.42     10.85 o 
  -1   1  38      113.04      102.07     14.80 o 
   0   1  38       78.58       97.32     15.21 o 
   1   1  38      112.57      111.71     18.82 o 
   2   1  38        4.59        8.92     25.58 o 
   3   1  38      199.89      163.30     20.04 o 
  -3   2  38      253.00      288.40     30.55 o 
  -2   2  38      231.38      247.06     20.33 o 
  -1   2  38      595.76      597.23     27.57 o 
   0   2  38       10.34       10.35     14.98 o 
   1   2  38      595.61      624.90     27.53 o 
   2   2  38      234.20      286.87     44.76 o 
   3   2  38      251.48      250.44     21.37 o 
  -3   3  38      560.53      606.43     25.60 o 
  -2   3  38      569.17      596.73     28.61 o 
  -1   3  38       32.34       41.27     16.40 o 
   0   3  38      381.84      367.71     23.35 o 
   1   3  38       33.01       19.19     15.82 o 
   2   3  38      568.48      579.51     49.71 o 
   3   3  38      556.72      543.75     27.10 o 
  -2   4  38      395.44      418.90     22.35 o 
  -1   4  38       90.48      132.01     20.24 o 
   0   4  38     1123.01     1159.81     37.90 o 
   1   4  38       91.64       78.29     30.42 o 
   2   4  38      395.92      405.57     28.81 o 
   1   0  39      128.16      130.07     14.50 o 
   2   0  39      988.49     1117.93     33.35 o 
   3   0  39       93.49      114.88     15.41 o 
  -3   1  39       12.04        2.86     16.70 o 
  -2   1  39       40.58       52.82     19.22 o 
  -1   1  39       22.84       26.52     19.34 o 
   0   1  39        7.09        6.66     18.89 o 
   1   1  39       22.47       33.35     19.77 o 
   2   1  39       41.16       16.53     19.04 o 
   3   1  39       11.72       38.98     17.30 o 
  -2   2  39       37.37       39.96     16.59 o 
  -1   2  39      110.66      119.79     17.93 o 
   0   2  39      158.95      188.38     19.34 o 
   1   2  39      110.63      131.26     19.59 o 
   2   2  39       37.41       12.32     42.64 o 
  -1   3  39        7.46       11.04     15.99 o 
   0   3  39        1.53       -0.85     15.13 o 
   1   3  39        7.51       15.64     15.25 o 
   0   0  40      363.64      398.71     26.95 o 
   1   0  40       73.03       91.53     16.84 o 
   2   0  40      509.86      584.42     28.33 o 
  -1   1  40       23.48       11.34     19.28 o 
   0   1  40       42.98       44.35     20.33 o 
   1   1  40       24.21       13.24     19.44 o 
  -1   2  40      223.84      250.75     20.38 o 
   0   2  40      229.51      321.53     27.15 o 
   1   2  40      224.12      237.28     25.83 o 
                                                 
